# Supplementary material for: Exploring the common pathogenesis of Alzheimer’s disease and type 2 diabetes mellitus via microarray data analysis
Source: Front Aging Neurosci. 2023 Feb 27;15:1071391. doi: 10.3389/fnagi.2023.1071391 (PMC10008874; doi:10.3389/fnagi.2023.1071391)
Supplement: Supplementary file 1 [file Table_1.XLS]

## Sheet: Table S1-DEGs-GO enrichment
id	num	pvalue	per	ratio	class	ID	Descrption	Pvalue	Qvalue	Up	Down	fg_num	bg_num
GO:0044440 endosomal part	21	0.000270154	7.167	0.037	Cellular Component	GO:0044440	endosomal part	0.000270154	0.144981	20	1	21	566
GO:0010008 endosome membrane	19	0.000633277	6.485	0.037	Cellular Component	GO:0010008	endosome membrane	0.000633277	0.144981	19	0	19	520
GO:0005802 trans-Golgi network	12	0.000767097	4.096	0.047	Cellular Component	GO:0005802	trans-Golgi network	0.000767097	0.144981	12	0	12	255
GO:0008307 structural constituent of muscle	5	0.000570306	1.712	0.116	Molecular Function	GO:0008307	structural constituent of muscle	0.000570306	0.265182	2	3	5	43
GO:0008179 adenylate cyclase binding	3	0.0010042	1.027	0.231	Molecular Function	GO:0008179	adenylate cyclase binding	0.0010042	0.265182	1	2	3	13
GO:0035662 Toll-like receptor 4 binding	2	0.00147323	0.685	0.5	Molecular Function	GO:0035662	Toll-like receptor 4 binding	0.00147323	0.265182	2	0	2	4
GO:0051377 mannose-ethanolamine phosphotransferase activity	2	0.00147323	0.685	0.5	Molecular Function	GO:0051377	mannose-ethanolamine phosphotransferase activity	0.00147323	0.265182	2	0	2	4
GO:0031489 myosin V binding	3	0.00227805	1.027	0.176	Molecular Function	GO:0031489	myosin V binding	0.00227805	0.29156	3	0	3	17
GO:0001875 lipopolysaccharide receptor activity	2	0.00242966	0.685	0.4	Molecular Function	GO:0001875	lipopolysaccharide receptor activity	0.00242966	0.29156	2	0	2	5
GO:0008138 protein tyrosine/serine/threonine phosphatase activity	4	0.00432184	1.37	0.095	Molecular Function	GO:0008138	protein tyrosine/serine/threonine phosphatase activity	0.00432184	0.317253	2	2	4	42
GO:0015173 aromatic amino acid transmembrane transporter activity	2	0.0103748	0.685	0.2	Molecular Function	GO:0015173	aromatic amino acid transmembrane transporter activity	0.0103748	0.317253	0	2	2	10
GO:0001227 DNA-binding transcription repressor activity, RNA polymerase II-specific	11	0.0109108	3.767	0.035	Molecular Function	GO:0001227	DNA-binding transcription repressor activity, RNA polymerase II-specific	0.0109108	0.317253	10	1	11	310
GO:0070273 phosphatidylinositol-4-phosphate binding	3	0.0116879	1.027	0.1	Molecular Function	GO:0070273	phosphatidylinositol-4-phosphate binding	0.0116879	0.317253	2	1	3	30
GO:0046983 protein dimerization activity	27	0.0121472	9.247	0.025	Molecular Function	GO:0046983	protein dimerization activity	0.0121472	0.317253	22	5	27	1073
GO:0004016 adenylate cyclase activity	2	0.0125485	0.685	0.182	Molecular Function	GO:0004016	adenylate cyclase activity	0.0125485	0.317253	0	2	2	11
GO:0008329 signaling pattern recognition receptor activity	2	0.0125485	0.685	0.182	Molecular Function	GO:0008329	signaling pattern recognition receptor activity	0.0125485	0.317253	2	0	2	11
GO:0017166 vinculin binding	2	0.0149018	0.685	0.167	Molecular Function	GO:0017166	vinculin binding	0.0149018	0.317253	0	2	2	12
GO:0035325 Toll-like receptor binding	2	0.0149018	0.685	0.167	Molecular Function	GO:0035325	Toll-like receptor binding	0.0149018	0.317253	2	0	2	12
GO:0001861 complement component C4b receptor activity	1	0.0158627	0.342	1	Molecular Function	GO:0001861	complement component C4b receptor activity	0.0158627	0.317253	1	0	1	1
GO:0003692 left-handed Z-DNA binding	1	0.0158627	0.342	1	Molecular Function	GO:0003692	left-handed Z-DNA binding	0.0158627	0.317253	0	1	1	1
GO:0004597 peptide-aspartate beta-dioxygenase activity	1	0.0158627	0.342	1	Molecular Function	GO:0004597	peptide-aspartate beta-dioxygenase activity	0.0158627	0.317253	1	0	1	1
GO:0004810 tRNA adenylyltransferase activity	1	0.0158627	0.342	1	Molecular Function	GO:0004810	tRNA adenylyltransferase activity	0.0158627	0.317253	1	0	1	1
GO:0004877 complement component C3b receptor activity	1	0.0158627	0.342	1	Molecular Function	GO:0004877	complement component C3b receptor activity	0.0158627	0.317253	1	0	1	1
GO:0004941 beta2-adrenergic receptor activity	1	0.0158627	0.342	1	Molecular Function	GO:0004941	beta2-adrenergic receptor activity	0.0158627	0.317253	1	0	1	1
GO:0005519 cytoskeletal regulatory protein binding	1	0.0158627	0.342	1	Molecular Function	GO:0005519	cytoskeletal regulatory protein binding	0.0158627	0.317253	1	0	1	1
GO:0008455 alpha-1,6-mannosylglycoprotein 2-beta-N-acetylglucosaminyltransferase activity	1	0.0158627	0.342	1	Molecular Function	GO:0008455	alpha-1,6-mannosylglycoprotein 2-beta-N-acetylglucosaminyltransferase activity	0.0158627	0.317253	1	0	1	1
GO:0016437 tRNA cytidylyltransferase activity	1	0.0158627	0.342	1	Molecular Function	GO:0016437	tRNA cytidylyltransferase activity	0.0158627	0.317253	1	0	1	1
GO:0034211 GTP-dependent protein kinase activity	1	0.0158627	0.342	1	Molecular Function	GO:0034211	GTP-dependent protein kinase activity	0.0158627	0.317253	1	0	1	1
GO:0036479 peroxidase inhibitor activity	1	0.0158627	0.342	1	Molecular Function	GO:0036479	peroxidase inhibitor activity	0.0158627	0.317253	1	0	1	1
GO:0047464 heparosan-N-sulfate-glucuronate 5-epimerase activity	1	0.0158627	0.342	1	Molecular Function	GO:0047464	heparosan-N-sulfate-glucuronate 5-epimerase activity	0.0158627	0.317253	1	0	1	1
GO:0051751 alpha-1,4-mannosyltransferase activity	1	0.0158627	0.342	1	Molecular Function	GO:0051751	alpha-1,4-mannosyltransferase activity	0.0158627	0.317253	1	0	1	1
GO:0052870 tocopherol omega-hydroxylase activity	1	0.0158627	0.342	1	Molecular Function	GO:0052870	tocopherol omega-hydroxylase activity	0.0158627	0.317253	1	0	1	1
GO:0052871 alpha-tocopherol omega-hydroxylase activity	1	0.0158627	0.342	1	Molecular Function	GO:0052871	alpha-tocopherol omega-hydroxylase activity	0.0158627	0.317253	1	0	1	1
GO:0052872 tocotrienol omega-hydroxylase activity	1	0.0158627	0.342	1	Molecular Function	GO:0052872	tocotrienol omega-hydroxylase activity	0.0158627	0.317253	1	0	1	1
GO:0052927 CTP:tRNA cytidylyltransferase activity	1	0.0158627	0.342	1	Molecular Function	GO:0052927	CTP:tRNA cytidylyltransferase activity	0.0158627	0.317253	1	0	1	1
GO:0052928 CTP:3'-cytidine-tRNA cytidylyltransferase activity	1	0.0158627	0.342	1	Molecular Function	GO:0052928	CTP:3'-cytidine-tRNA cytidylyltransferase activity	0.0158627	0.317253	1	0	1	1
GO:0052929 ATP:3'-cytidine-cytidine-tRNA adenylyltransferase activity	1	0.0158627	0.342	1	Molecular Function	GO:0052929	ATP:3'-cytidine-cytidine-tRNA adenylyltransferase activity	0.0158627	0.317253	1	0	1	1
GO:0070119 ciliary neurotrophic factor binding	1	0.0158627	0.342	1	Molecular Function	GO:0070119	ciliary neurotrophic factor binding	0.0158627	0.317253	1	0	1	1
GO:1990439 MAP kinase serine/threonine phosphatase activity	1	0.0158627	0.342	1	Molecular Function	GO:1990439	MAP kinase serine/threonine phosphatase activity	0.0158627	0.317253	0	1	1	1
GO:0003841 1-acylglycerol-3-phosphate O-acyltransferase activity	2	0.0174287	0.685	0.154	Molecular Function	GO:0003841	1-acylglycerol-3-phosphate O-acyltransferase activity	0.0174287	0.328285	2	0	2	13
GO:0017017 MAP kinase tyrosine/serine/threonine phosphatase activity	2	0.0174287	0.685	0.154	Molecular Function	GO:0017017	MAP kinase tyrosine/serine/threonine phosphatase activity	0.0174287	0.328285	1	1	2	13
GO:0001103 RNA polymerase II repressing transcription factor binding	3	0.0177821	1.027	0.086	Molecular Function	GO:0001103	RNA polymerase II repressing transcription factor binding	0.0177821	0.328285	3	0	3	35
GO:0005545 1-phosphatidylinositol binding	2	0.0201229	0.685	0.143	Molecular Function	GO:0005545	1-phosphatidylinositol binding	0.0201229	0.32843	2	0	2	14
GO:1901338 catecholamine binding	2	0.0201229	0.685	0.143	Molecular Function	GO:1901338	catecholamine binding	0.0201229	0.32843	1	1	2	14
GO:0008289 lipid binding	20	0.0228129	6.849	0.026	Molecular Function	GO:0008289	lipid binding	0.0228129	0.32843	16	4	20	775
GO:0033549 MAP kinase phosphatase activity	2	0.0229787	0.685	0.133	Molecular Function	GO:0033549	MAP kinase phosphatase activity	0.0229787	0.32843	1	1	2	15
GO:0042171 lysophosphatidic acid acyltransferase activity	2	0.0229787	0.685	0.133	Molecular Function	GO:0042171	lysophosphatidic acid acyltransferase activity	0.0229787	0.32843	2	0	2	15
GO:0004725 protein tyrosine phosphatase activity	5	0.025033	1.712	0.048	Molecular Function	GO:0004725	protein tyrosine phosphatase activity	0.025033	0.32843	3	2	5	104
GO:0004722 protein serine/threonine phosphatase activity	5	0.0259561	1.712	0.048	Molecular Function	GO:0004722	protein serine/threonine phosphatase activity	0.0259561	0.32843	3	2	5	105
GO:0003953 NAD+ nucleosidase activity	2	0.0259902	0.685	0.125	Molecular Function	GO:0003953	NAD+ nucleosidase activity	0.0259902	0.32843	2	0	2	16
GO:0050135 NAD(P)+ nucleosidase activity	2	0.0259902	0.685	0.125	Molecular Function	GO:0050135	NAD(P)+ nucleosidase activity	0.0259902	0.32843	2	0	2	16
GO:0061809 NAD+ nucleotidase, cyclic ADP-ribose generating	2	0.0259902	0.685	0.125	Molecular Function	GO:0061809	NAD+ nucleotidase, cyclic ADP-ribose generating	0.0259902	0.32843	2	0	2	16
GO:0001085 RNA polymerase II transcription factor binding	6	0.0282649	2.055	0.041	Molecular Function	GO:0001085	RNA polymerase II transcription factor binding	0.0282649	0.32843	5	1	6	145
GO:0017022 myosin binding	4	0.0287521	1.37	0.055	Molecular Function	GO:0017022	myosin binding	0.0287521	0.32843	3	1	4	73
GO:0005543 phospholipid binding	13	0.0297938	4.452	0.029	Molecular Function	GO:0005543	phospholipid binding	0.0297938	0.32843	9	4	13	454
GO:0001588 dopamine neurotransmitter receptor activity, coupled via Gs	1	0.0314746	0.342	0.5	Molecular Function	GO:0001588	dopamine neurotransmitter receptor activity, coupled via Gs	0.0314746	0.32843	0	1	1	2
GO:0001855 complement component C4b binding	1	0.0314746	0.342	0.5	Molecular Function	GO:0001855	complement component C4b binding	0.0314746	0.32843	1	0	1	2
GO:0004021 L-alanine:2-oxoglutarate aminotransferase activity	1	0.0314746	0.342	0.5	Molecular Function	GO:0004021	L-alanine:2-oxoglutarate aminotransferase activity	0.0314746	0.32843	1	0	1	2
GO:0004666 prostaglandin-endoperoxide synthase activity	1	0.0314746	0.342	0.5	Molecular Function	GO:0004666	prostaglandin-endoperoxide synthase activity	0.0314746	0.32843	1	0	1	2
GO:0004909 interleukin-1, type I, activating receptor activity	1	0.0314746	0.342	0.5	Molecular Function	GO:0004909	interleukin-1, type I, activating receptor activity	0.0314746	0.32843	1	0	1	2
GO:0004915 interleukin-6 receptor activity	1	0.0314746	0.342	0.5	Molecular Function	GO:0004915	interleukin-6 receptor activity	0.0314746	0.32843	1	0	1	2
GO:0009007 site-specific DNA-methyltransferase (adenine-specific) activity	1	0.0314746	0.342	0.5	Molecular Function	GO:0009007	site-specific DNA-methyltransferase (adenine-specific) activity	0.0314746	0.32843	1	0	1	2
GO:0015196 L-tryptophan transmembrane transporter activity	1	0.0314746	0.342	0.5	Molecular Function	GO:0015196	L-tryptophan transmembrane transporter activity	0.0314746	0.32843	0	1	1	2
GO:0019981 interleukin-6 binding	1	0.0314746	0.342	0.5	Molecular Function	GO:0019981	interleukin-6 binding	0.0314746	0.32843	1	0	1	2
GO:0031704 apelin receptor binding	1	0.0314746	0.342	0.5	Molecular Function	GO:0031704	apelin receptor binding	0.0314746	0.32843	0	1	1	2
GO:0047635 alanine-oxo-acid transaminase activity	1	0.0314746	0.342	0.5	Molecular Function	GO:0047635	alanine-oxo-acid transaminase activity	0.0314746	0.32843	1	0	1	2
GO:0047975 guanosine phosphorylase activity	1	0.0314746	0.342	0.5	Molecular Function	GO:0047975	guanosine phosphorylase activity	0.0314746	0.32843	1	0	1	2
GO:0052869 arachidonic acid omega-hydroxylase activity	1	0.0314746	0.342	0.5	Molecular Function	GO:0052869	arachidonic acid omega-hydroxylase activity	0.0314746	0.32843	1	0	1	2
GO:0097158 pre-mRNA intronic pyrimidine-rich binding	1	0.0314746	0.342	0.5	Molecular Function	GO:0097158	pre-mRNA intronic pyrimidine-rich binding	0.0314746	0.32843	0	1	1	2
GO:0102207 very long chain fatty acid omega-hydroxylase activity	1	0.0314746	0.342	0.5	Molecular Function	GO:0102207	very long chain fatty acid omega-hydroxylase activity	0.0314746	0.32843	1	0	1	2
GO:0106073 dolichyl pyrophosphate Glc2Man9GlcNAc2 alpha-1,2-glucosyltransferase activity	1	0.0314746	0.342	0.5	Molecular Function	GO:0106073	dolichyl pyrophosphate Glc2Man9GlcNAc2 alpha-1,2-glucosyltransferase activity	0.0314746	0.32843	1	0	1	2
GO:1904713 beta-catenin destruction complex binding	1	0.0314746	0.342	0.5	Molecular Function	GO:1904713	beta-catenin destruction complex binding	0.0314746	0.32843	1	0	1	2
GO:0004708 MAP kinase kinase activity	2	0.0324581	0.685	0.111	Molecular Function	GO:0004708	MAP kinase kinase activity	0.0324581	0.333855	2	0	2	18
GO:0019905 syntaxin binding	4	0.034057	1.37	0.052	Molecular Function	GO:0019905	syntaxin binding	0.034057	0.338575	4	0	4	77
GO:0000149 SNARE binding	5	0.0341264	1.712	0.044	Molecular Function	GO:0000149	SNARE binding	0.0341264	0.338575	4	1	5	113
GO:0008484 sulfuric ester hydrolase activity	2	0.0359036	0.685	0.105	Molecular Function	GO:0008484	sulfuric ester hydrolase activity	0.0359036	0.338575	2	0	2	19
GO:0046527 glucosyltransferase activity	2	0.0359036	0.685	0.105	Molecular Function	GO:0046527	glucosyltransferase activity	0.0359036	0.338575	2	0	2	19
GO:0071617 lysophospholipid acyltransferase activity	2	0.0359036	0.685	0.105	Molecular Function	GO:0071617	lysophospholipid acyltransferase activity	0.0359036	0.338575	2	0	2	19
GO:0016411 acylglycerol O-acyltransferase activity	2	0.0394832	0.685	0.1	Molecular Function	GO:0016411	acylglycerol O-acyltransferase activity	0.0394832	0.338575	2	0	2	20
GO:0016780 phosphotransferase activity, for other substituted phosphate groups	2	0.0394832	0.685	0.1	Molecular Function	GO:0016780	phosphotransferase activity, for other substituted phosphate groups	0.0394832	0.338575	2	0	2	20
GO:0001102 RNA polymerase II activating transcription factor binding	3	0.042623	1.027	0.061	Molecular Function	GO:0001102	RNA polymerase II activating transcription factor binding	0.042623	0.338575	2	1	3	49
GO:0097159 organic cyclic compound binding	110	0.0427384	37.671	0.018	Molecular Function	GO:0097159	organic cyclic compound binding	0.0427384	0.338575	85	25	110	6034
GO:0033613 activating transcription factor binding	4	0.0430133	1.37	0.048	Molecular Function	GO:0033613	activating transcription factor binding	0.0430133	0.338575	3	1	4	83
GO:0003909 DNA ligase activity	1	0.0468396	0.342	0.333	Molecular Function	GO:0003909	DNA ligase activity	0.0468396	0.338575	1	0	1	3
GO:0003910 DNA ligase (ATP) activity	1	0.0468396	0.342	0.333	Molecular Function	GO:0003910	DNA ligase (ATP) activity	0.0468396	0.338575	1	0	1	3
GO:0004060 arylamine N-acetyltransferase activity	1	0.0468396	0.342	0.333	Molecular Function	GO:0004060	arylamine N-acetyltransferase activity	0.0468396	0.338575	1	0	1	3
GO:0004167 dopachrome isomerase activity	1	0.0468396	0.342	0.333	Molecular Function	GO:0004167	dopachrome isomerase activity	0.0468396	0.338575	0	1	1	3
GO:0004307 ethanolaminephosphotransferase activity	1	0.0468396	0.342	0.333	Molecular Function	GO:0004307	ethanolaminephosphotransferase activity	0.0468396	0.338575	1	0	1	3
GO:0004373 glycogen (starch) synthase activity	1	0.0468396	0.342	0.333	Molecular Function	GO:0004373	glycogen (starch) synthase activity	0.0468396	0.338575	1	0	1	3
GO:0004809 tRNA (guanine-N2-)-methyltransferase activity	1	0.0468396	0.342	0.333	Molecular Function	GO:0004809	tRNA (guanine-N2-)-methyltransferase activity	0.0468396	0.338575	1	0	1	3
GO:0004921 interleukin-11 receptor activity	1	0.0468396	0.342	0.333	Molecular Function	GO:0004921	interleukin-11 receptor activity	0.0468396	0.338575	1	0	1	3
GO:0015182 L-asparagine transmembrane transporter activity	1	0.0468396	0.342	0.333	Molecular Function	GO:0015182	L-asparagine transmembrane transporter activity	0.0468396	0.338575	0	1	1	3
GO:0016263 glycoprotein-N-acetylgalactosamine 3-beta-galactosyltransferase activity	1	0.0468396	0.342	0.333	Molecular Function	GO:0016263	glycoprotein-N-acetylgalactosamine 3-beta-galactosyltransferase activity	0.0468396	0.338575	1	0	1	3
GO:0017159 pantetheine hydrolase activity	1	0.0468396	0.342	0.333	Molecular Function	GO:0017159	pantetheine hydrolase activity	0.0468396	0.338575	1	0	1	3
GO:0019970 interleukin-11 binding	1	0.0468396	0.342	0.333	Molecular Function	GO:0019970	interleukin-11 binding	0.0468396	0.338575	1	0	1	3
GO:0031871 proteinase activated receptor binding	1	0.0468396	0.342	0.333	Molecular Function	GO:0031871	proteinase activated receptor binding	0.0468396	0.338575	1	0	1	3
GO:0070991 medium-chain-acyl-CoA dehydrogenase activity	1	0.0468396	0.342	0.333	Molecular Function	GO:0070991	medium-chain-acyl-CoA dehydrogenase activity	0.0468396	0.338575	1	0	1	3
GO:1904928 coreceptor activity involved in canonical Wnt signaling pathway	1	0.0468396	0.342	0.333	Molecular Function	GO:1904928	coreceptor activity involved in canonical Wnt signaling pathway	0.0468396	0.338575	1	0	1	3
GO:1905502 acetyl-CoA binding	1	0.0468396	0.342	0.333	Molecular Function	GO:1905502	acetyl-CoA binding	0.0468396	0.338575	1	0	1	3
GO:2001070 starch binding	1	0.0468396	0.342	0.333	Molecular Function	GO:2001070	starch binding	0.0468396	0.338575	1	0	1	3
GO:0009975 cyclase activity	2	0.0470244	0.685	0.091	Molecular Function	GO:0009975	cyclase activity	0.0470244	0.338575	0	2	2	22
GO:0016849 phosphorus-oxygen lyase activity	2	0.0470244	0.685	0.091	Molecular Function	GO:0016849	phosphorus-oxygen lyase activity	0.0470244	0.338575	0	2	2	22
GO:0140103 catalytic activity, acting on a glycoprotein	2	0.0470244	0.685	0.091	Molecular Function	GO:0140103	catalytic activity, acting on a glycoprotein	0.0470244	0.338575	2	0	2	22
GO:0046696 lipopolysaccharide receptor complex	2	0.00240198	0.683	0.4	Cellular Component	GO:0046696	lipopolysaccharide receptor complex	0.00240198	0.340481	2	0	2	5
GO:0016740 transferase activity	47	0.0523236	16.096	0.02	Molecular Function	GO:0016740	transferase activity	0.0523236	0.365676	39	8	47	2342
GO:0038187 pattern recognition receptor activity	2	0.0550423	0.685	0.083	Molecular Function	GO:0038187	pattern recognition receptor activity	0.0550423	0.365676	2	0	2	24
GO:0035091 phosphatidylinositol binding	8	0.0550608	2.74	0.031	Molecular Function	GO:0035091	phosphatidylinositol binding	0.0550608	0.365676	7	1	8	259
GO:0000977 RNA polymerase II regulatory region sequence-specific DNA binding	30	0.0573698	10.274	0.021	Molecular Function	GO:0000977	RNA polymerase II regulatory region sequence-specific DNA binding	0.0573698	0.365676	27	3	30	1401
GO:0001012 RNA polymerase II regulatory region DNA binding	30	0.0573698	10.274	0.021	Molecular Function	GO:0001012	RNA polymerase II regulatory region DNA binding	0.0573698	0.365676	27	3	30	1401
GO:0017091 AU-rich element binding	2	0.0592184	0.685	0.08	Molecular Function	GO:0017091	AU-rich element binding	0.0592184	0.365676	1	1	2	25
GO:0035925 mRNA 3'-UTR AU-rich region binding	2	0.0592184	0.685	0.08	Molecular Function	GO:0035925	mRNA 3'-UTR AU-rich region binding	0.0592184	0.365676	1	1	2	25
GO:0070330 aromatase activity	2	0.0592184	0.685	0.08	Molecular Function	GO:0070330	aromatase activity	0.0592184	0.365676	2	0	2	25
GO:1901981 phosphatidylinositol phosphate binding	6	0.0606091	2.055	0.034	Molecular Function	GO:1901981	phosphatidylinositol phosphate binding	0.0606091	0.365676	5	1	6	175
GO:0001730 2'-5'-oligoadenylate synthetase activity	1	0.0619618	0.342	0.25	Molecular Function	GO:0001730	2'-5'-oligoadenylate synthetase activity	0.0619618	0.365676	0	1	1	4
GO:0001847 opsonin receptor activity	1	0.0619618	0.342	0.25	Molecular Function	GO:0001847	opsonin receptor activity	0.0619618	0.365676	1	0	1	4
GO:0003711 transcription elongation regulator activity	1	0.0619618	0.342	0.25	Molecular Function	GO:0003711	transcription elongation regulator activity	0.0619618	0.365676	1	0	1	4
GO:0003987 acetate-CoA ligase activity	1	0.0619618	0.342	0.25	Molecular Function	GO:0003987	acetate-CoA ligase activity	0.0619618	0.365676	0	1	1	4
GO:0004305 ethanolamine kinase activity	1	0.0619618	0.342	0.25	Molecular Function	GO:0004305	ethanolamine kinase activity	0.0619618	0.365676	0	1	1	4
GO:0004594 pantothenate kinase activity	1	0.0619618	0.342	0.25	Molecular Function	GO:0004594	pantothenate kinase activity	0.0619618	0.365676	1	0	1	4
GO:0004939 beta-adrenergic receptor activity	1	0.0619618	0.342	0.25	Molecular Function	GO:0004939	beta-adrenergic receptor activity	0.0619618	0.365676	1	0	1	4
GO:0005173 stem cell factor receptor binding	1	0.0619618	0.342	0.25	Molecular Function	GO:0005173	stem cell factor receptor binding	0.0619618	0.365676	1	0	1	4
GO:0017061 S-methyl-5-thioadenosine phosphorylase activity	1	0.0619618	0.342	0.25	Molecular Function	GO:0017061	S-methyl-5-thioadenosine phosphorylase activity	0.0619618	0.365676	1	0	1	4
GO:0032422 purine-rich negative regulatory element binding	1	0.0619618	0.342	0.25	Molecular Function	GO:0032422	purine-rich negative regulatory element binding	0.0619618	0.365676	1	0	1	4
GO:0050218 propionate-CoA ligase activity	1	0.0619618	0.342	0.25	Molecular Function	GO:0050218	propionate-CoA ligase activity	0.0619618	0.365676	0	1	1	4
GO:0050567 glutaminyl-tRNA synthase (glutamine-hydrolyzing) activity	1	0.0619618	0.342	0.25	Molecular Function	GO:0050567	glutaminyl-tRNA synthase (glutamine-hydrolyzing) activity	0.0619618	0.365676	1	0	1	4
GO:0052735 tRNA (cytosine-3-)-methyltransferase activity	1	0.0619618	0.342	0.25	Molecular Function	GO:0052735	tRNA (cytosine-3-)-methyltransferase activity	0.0619618	0.365676	1	0	1	4
GO:0042974 retinoic acid receptor binding	2	0.0634999	0.685	0.077	Molecular Function	GO:0042974	retinoic acid receptor binding	0.0634999	0.37133	2	0	2	26
GO:0016796 exonuclease activity, active with either ribo- or deoxyribonucleic acids and producing 5'-phosphomonoesters	3	0.0644428	1.027	0.052	Molecular Function	GO:0016796	exonuclease activity, active with either ribo- or deoxyribonucleic acids and producing 5'-phosphomonoesters	0.0644428	0.37133	3	0	3	58
GO:0017075 syntaxin-1 binding	2	0.0678823	0.685	0.074	Molecular Function	GO:0017075	syntaxin-1 binding	0.0678823	0.37133	2	0	2	27
GO:0035255 ionotropic glutamate receptor binding	2	0.0678823	0.685	0.074	Molecular Function	GO:0035255	ionotropic glutamate receptor binding	0.0678823	0.37133	2	0	2	27
GO:0008134 transcription factor binding	16	0.0680699	5.479	0.024	Molecular Function	GO:0008134	transcription factor binding	0.0680699	0.37133	12	4	16	669
GO:0032934 sterol binding	3	0.0698702	1.027	0.05	Molecular Function	GO:0032934	sterol binding	0.0698702	0.37133	3	0	3	60
GO:0003690 double-stranded DNA binding	34	0.0722727	11.644	0.021	Molecular Function	GO:0003690	double-stranded DNA binding	0.0722727	0.37133	29	5	34	1657
GO:0004721 phosphoprotein phosphatase activity	6	0.0748698	2.055	0.032	Molecular Function	GO:0004721	phosphoprotein phosphatase activity	0.0748698	0.37133	4	2	6	185
GO:0001851 complement component C3b binding	1	0.0768448	0.342	0.2	Molecular Function	GO:0001851	complement component C3b binding	0.0768448	0.37133	1	0	1	5
GO:0004376 glycolipid mannosyltransferase activity	1	0.0768448	0.342	0.2	Molecular Function	GO:0004376	glycolipid mannosyltransferase activity	0.0768448	0.37133	1	0	1	5
GO:0004430 1-phosphatidylinositol 4-kinase activity	1	0.0768448	0.342	0.2	Molecular Function	GO:0004430	1-phosphatidylinositol 4-kinase activity	0.0768448	0.37133	1	0	1	5
GO:0004731 purine-nucleoside phosphorylase activity	1	0.0768448	0.342	0.2	Molecular Function	GO:0004731	purine-nucleoside phosphorylase activity	0.0768448	0.37133	1	0	1	5
GO:0004758 serine C-palmitoyltransferase activity	1	0.0768448	0.342	0.2	Molecular Function	GO:0004758	serine C-palmitoyltransferase activity	0.0768448	0.37133	1	0	1	5
GO:0004952 dopamine neurotransmitter receptor activity	1	0.0768448	0.342	0.2	Molecular Function	GO:0004952	dopamine neurotransmitter receptor activity	0.0768448	0.37133	0	1	1	5
GO:0005290 L-histidine transmembrane transporter activity	1	0.0768448	0.342	0.2	Molecular Function	GO:0005290	L-histidine transmembrane transporter activity	0.0768448	0.37133	0	1	1	5
GO:0015190 L-leucine transmembrane transporter activity	1	0.0768448	0.342	0.2	Molecular Function	GO:0015190	L-leucine transmembrane transporter activity	0.0768448	0.37133	0	1	1	5
GO:0016454 C-palmitoyltransferase activity	1	0.0768448	0.342	0.2	Molecular Function	GO:0016454	C-palmitoyltransferase activity	0.0768448	0.37133	1	0	1	5
GO:0016886 ligase activity, forming phosphoric ester bonds	1	0.0768448	0.342	0.2	Molecular Function	GO:0016886	ligase activity, forming phosphoric ester bonds	0.0768448	0.37133	1	0	1	5
GO:0018685 alkane 1-monooxygenase activity	1	0.0768448	0.342	0.2	Molecular Function	GO:0018685	alkane 1-monooxygenase activity	0.0768448	0.37133	1	0	1	5
GO:0038100 nodal binding	1	0.0768448	0.342	0.2	Molecular Function	GO:0038100	nodal binding	0.0768448	0.37133	0	1	1	5
GO:0043426 MRF binding	1	0.0768448	0.342	0.2	Molecular Function	GO:0043426	MRF binding	0.0768448	0.37133	1	0	1	5
GO:0047961 glycine N-acyltransferase activity	1	0.0768448	0.342	0.2	Molecular Function	GO:0047961	glycine N-acyltransferase activity	0.0768448	0.37133	0	1	1	5
GO:0048273 mitogen-activated protein kinase p38 binding	1	0.0768448	0.342	0.2	Molecular Function	GO:0048273	mitogen-activated protein kinase p38 binding	0.0768448	0.37133	1	0	1	5
GO:0050051 leukotriene-B4 20-monooxygenase activity	1	0.0768448	0.342	0.2	Molecular Function	GO:0050051	leukotriene-B4 20-monooxygenase activity	0.0768448	0.37133	1	0	1	5
GO:0051380 norepinephrine binding	1	0.0768448	0.342	0.2	Molecular Function	GO:0051380	norepinephrine binding	0.0768448	0.37133	1	0	1	5
GO:0051525 NFAT protein binding	1	0.0768448	0.342	0.2	Molecular Function	GO:0051525	NFAT protein binding	0.0768448	0.37133	1	0	1	5
GO:0070915 lysophosphatidic acid receptor activity	1	0.0768448	0.342	0.2	Molecular Function	GO:0070915	lysophosphatidic acid receptor activity	0.0768448	0.37133	1	0	1	5
GO:0017147 Wnt-protein binding	2	0.0815938	0.685	0.067	Molecular Function	GO:0017147	Wnt-protein binding	0.0815938	0.39165	2	0	2	30
GO:0005488 binding	274	0.0836634	93.836	0.016	Molecular Function	GO:0005488	binding	0.0836634	0.396486	205	69	274	16838
GO:0005200 structural constituent of cytoskeleton	4	0.0837025	1.37	0.038	Molecular Function	GO:0005200	structural constituent of cytoskeleton	0.0837025	0.396486	1	3	4	104
GO:0030145 manganese ion binding	3	0.0842979	1.027	0.046	Molecular Function	GO:0030145	manganese ion binding	0.0842979	0.396696	2	1	3	65
GO:0070566 adenylyltransferase activity	2	0.0863388	0.685	0.065	Molecular Function	GO:0070566	adenylyltransferase activity	0.0863388	0.403662	1	1	2	31
GO:0008173 RNA methyltransferase activity	3	0.0903975	1.027	0.045	Molecular Function	GO:0008173	RNA methyltransferase activity	0.0903975	0.406302	3	0	3	67
GO:0001530 lipopolysaccharide binding	2	0.0911646	0.685	0.062	Molecular Function	GO:0001530	lipopolysaccharide binding	0.0911646	0.406302	2	0	2	32
GO:0051019 mitogen-activated protein kinase binding	2	0.0911646	0.685	0.062	Molecular Function	GO:0051019	mitogen-activated protein kinase binding	0.0911646	0.406302	1	1	2	32
GO:0009008 DNA-methyltransferase activity	1	0.0914925	0.342	0.167	Molecular Function	GO:0009008	DNA-methyltransferase activity	0.0914925	0.406302	1	0	1	6
GO:0015349 thyroid hormone transmembrane transporter activity	1	0.0914925	0.342	0.167	Molecular Function	GO:0015349	thyroid hormone transmembrane transporter activity	0.0914925	0.406302	0	1	1	6
GO:0050544 arachidonic acid binding	1	0.0914925	0.342	0.167	Molecular Function	GO:0050544	arachidonic acid binding	0.0914925	0.406302	1	0	1	6
GO:0090555 phosphatidylethanolamine-translocating ATPase activity	1	0.0914925	0.342	0.167	Molecular Function	GO:0090555	phosphatidylethanolamine-translocating ATPase activity	0.0914925	0.406302	1	0	1	6
GO:0000981 DNA-binding transcription factor activity, RNA polymerase II-specific	28	0.0946379	9.589	0.021	Molecular Function	GO:0000981	DNA-binding transcription factor activity, RNA polymerase II-specific	0.0946379	0.406302	25	3	28	1361
GO:0003700 DNA-binding transcription factor activity	29	0.0957619	9.932	0.02	Molecular Function	GO:0003700	DNA-binding transcription factor activity	0.0957619	0.406302	26	3	29	1419
GO:0120013 intermembrane lipid transfer activity	2	0.0960675	0.685	0.061	Molecular Function	GO:0120013	intermembrane lipid transfer activity	0.0960675	0.406302	1	1	2	33
GO:0008175 tRNA methyltransferase activity	2	0.101044	0.685	0.059	Molecular Function	GO:0008175	tRNA methyltransferase activity	0.101044	0.406302	2	0	2	34
GO:0015248 sterol transporter activity	2	0.101044	0.685	0.059	Molecular Function	GO:0015248	sterol transporter activity	0.101044	0.406302	2	0	2	34
GO:0016799 hydrolase activity, hydrolyzing N-glycosyl compounds	2	0.101044	0.685	0.059	Molecular Function	GO:0016799	hydrolase activity, hydrolyzing N-glycosyl compounds	0.101044	0.406302	2	0	2	34
GO:0061631 ubiquitin conjugating enzyme activity	2	0.101044	0.685	0.059	Molecular Function	GO:0061631	ubiquitin conjugating enzyme activity	0.101044	0.406302	2	0	2	34
GO:1901363 heterocyclic compound binding	105	0.102782	35.959	0.018	Molecular Function	GO:1901363	heterocyclic compound binding	0.102782	0.406302	81	24	105	5953
GO:0016758 transferase activity, transferring hexosyl groups	6	0.104924	2.055	0.03	Molecular Function	GO:0016758	transferase activity, transferring hexosyl groups	0.104924	0.406302	6	0	6	203
GO:0003747 translation release factor activity	1	0.105909	0.342	0.143	Molecular Function	GO:0003747	translation release factor activity	0.105909	0.406302	0	1	1	7
GO:0004571 mannosyl-oligosaccharide 1,2-alpha-mannosidase activity	1	0.105909	0.342	0.143	Molecular Function	GO:0004571	mannosyl-oligosaccharide 1,2-alpha-mannosidase activity	0.105909	0.406302	1	0	1	7
GO:0004691 cAMP-dependent protein kinase activity	1	0.105909	0.342	0.143	Molecular Function	GO:0004691	cAMP-dependent protein kinase activity	0.105909	0.406302	0	1	1	7
GO:0004908 interleukin-1 receptor activity	1	0.105909	0.342	0.143	Molecular Function	GO:0004908	interleukin-1 receptor activity	0.105909	0.406302	1	0	1	7
GO:0005138 interleukin-6 receptor binding	1	0.105909	0.342	0.143	Molecular Function	GO:0005138	interleukin-6 receptor binding	0.105909	0.406302	1	0	1	7
GO:0008079 translation termination factor activity	1	0.105909	0.342	0.143	Molecular Function	GO:0008079	translation termination factor activity	0.105909	0.406302	0	1	1	7
GO:0008142 oxysterol binding	1	0.105909	0.342	0.143	Molecular Function	GO:0008142	oxysterol binding	0.105909	0.406302	1	0	1	7
GO:0008467 [heparan sulfate]-glucosamine 3-sulfotransferase 1 activity	1	0.105909	0.342	0.143	Molecular Function	GO:0008467	[heparan sulfate]-glucosamine 3-sulfotransferase 1 activity	0.105909	0.406302	1	0	1	7
GO:0015204 urea transmembrane transporter activity	1	0.105909	0.342	0.143	Molecular Function	GO:0015204	urea transmembrane transporter activity	0.105909	0.406302	0	1	1	7
GO:0015658 branched-chain amino acid transmembrane transporter activity	1	0.105909	0.342	0.143	Molecular Function	GO:0015658	branched-chain amino acid transmembrane transporter activity	0.105909	0.406302	0	1	1	7
GO:0030550 acetylcholine receptor inhibitor activity	1	0.105909	0.342	0.143	Molecular Function	GO:0030550	acetylcholine receptor inhibitor activity	0.105909	0.406302	0	1	1	7
GO:0035240 dopamine binding	1	0.105909	0.342	0.143	Molecular Function	GO:0035240	dopamine binding	0.105909	0.406302	0	1	1	7
GO:0050542 icosanoid binding	1	0.105909	0.342	0.143	Molecular Function	GO:0050542	icosanoid binding	0.105909	0.406302	1	0	1	7
GO:0050543 icosatetraenoic acid binding	1	0.105909	0.342	0.143	Molecular Function	GO:0050543	icosatetraenoic acid binding	0.105909	0.406302	1	0	1	7
GO:1902387 ceramide 1-phosphate binding	1	0.105909	0.342	0.143	Molecular Function	GO:1902387	ceramide 1-phosphate binding	0.105909	0.406302	0	1	1	7
GO:1902388 ceramide 1-phosphate transporter activity	1	0.105909	0.342	0.143	Molecular Function	GO:1902388	ceramide 1-phosphate transporter activity	0.105909	0.406302	0	1	1	7
GO:1990817 RNA adenylyltransferase activity	1	0.105909	0.342	0.143	Molecular Function	GO:1990817	RNA adenylyltransferase activity	0.105909	0.406302	1	0	1	7
GO:0000175 3'-5'-exoribonuclease activity	2	0.10609	0.685	0.057	Molecular Function	GO:0000175	3'-5'-exoribonuclease activity	0.10609	0.406302	2	0	2	35
GO:0000976 transcription regulatory region sequence-specific DNA binding	30	0.108896	10.274	0.02	Molecular Function	GO:0000976	transcription regulatory region sequence-specific DNA binding	0.108896	0.41271	27	3	30	1496
GO:0019003 GDP binding	3	0.109742	1.027	0.041	Molecular Function	GO:0019003	GDP binding	0.109742	0.41271	3	0	3	73
GO:0070491 repressing transcription factor binding	3	0.109742	1.027	0.041	Molecular Function	GO:0070491	repressing transcription factor binding	0.109742	0.41271	3	0	3	73
GO:0044212 transcription regulatory region DNA binding	30	0.110899	10.274	0.02	Molecular Function	GO:0044212	transcription regulatory region DNA binding	0.110899	0.41271	27	3	30	1499
GO:0015175 neutral amino acid transmembrane transporter activity	2	0.111203	0.685	0.056	Molecular Function	GO:0015175	neutral amino acid transmembrane transporter activity	0.111203	0.41271	0	2	2	36
GO:0016712 oxidoreductase activity, acting on paired donors, with incorporation or reduction of molecular oxygen, reduced flavin or flavoprotein as one donor, and incorporation of one atom of oxygen	2	0.111203	0.685	0.056	Molecular Function	GO:0016712	oxidoreductase activity, acting on paired donors, with incorporation or reduction of molecular oxygen, reduced flavin or flavoprotein as one donor, and incorporation of one atom of oxygen	0.111203	0.41271	2	0	2	36
GO:0001067 regulatory region nucleic acid binding	30	0.112248	10.274	0.02	Molecular Function	GO:0001067	regulatory region nucleic acid binding	0.112248	0.414453	27	3	30	1501
GO:0035639 purine ribonucleoside triphosphate binding	36	0.112996	12.329	0.02	Molecular Function	GO:0035639	purine ribonucleoside triphosphate binding	0.112996	0.415089	26	10	36	1846
GO:0016896 exoribonuclease activity, producing 5'-phosphomonoesters	2	0.116378	0.685	0.054	Molecular Function	GO:0016896	exoribonuclease activity, producing 5'-phosphomonoesters	0.116378	0.417727	2	0	2	37
GO:0061650 ubiquitin-like protein conjugating enzyme activity	2	0.116378	0.685	0.054	Molecular Function	GO:0061650	ubiquitin-like protein conjugating enzyme activity	0.116378	0.417727	2	0	2	37
GO:0046982 protein heterodimerization activity	9	0.119078	3.082	0.025	Molecular Function	GO:0046982	protein heterodimerization activity	0.119078	0.417727	8	1	9	359
GO:0032555 purine ribonucleotide binding	37	0.119992	12.671	0.019	Molecular Function	GO:0032555	purine ribonucleotide binding	0.119992	0.417727	26	11	37	1915
GO:0004679 AMP-activated protein kinase activity	1	0.120097	0.342	0.125	Molecular Function	GO:0004679	AMP-activated protein kinase activity	0.120097	0.417727	0	1	1	8
GO:0004897 ciliary neurotrophic factor receptor activity	1	0.120097	0.342	0.125	Molecular Function	GO:0004897	ciliary neurotrophic factor receptor activity	0.120097	0.417727	1	0	1	8
GO:0005384 manganese ion transmembrane transporter activity	1	0.120097	0.342	0.125	Molecular Function	GO:0005384	manganese ion transmembrane transporter activity	0.120097	0.417727	1	0	1	8
GO:0015186 L-glutamine transmembrane transporter activity	1	0.120097	0.342	0.125	Molecular Function	GO:0015186	L-glutamine transmembrane transporter activity	0.120097	0.417727	0	1	1	8
GO:0035312 5'-3' exodeoxyribonuclease activity	1	0.120097	0.342	0.125	Molecular Function	GO:0035312	5'-3' exodeoxyribonuclease activity	0.120097	0.417727	1	0	1	8
GO:0101020 estrogen 16-alpha-hydroxylase activity	1	0.120097	0.342	0.125	Molecular Function	GO:0101020	estrogen 16-alpha-hydroxylase activity	0.120097	0.417727	1	0	1	8
GO:1904121 phosphatidylethanolamine transporter activity	1	0.120097	0.342	0.125	Molecular Function	GO:1904121	phosphatidylethanolamine transporter activity	0.120097	0.417727	1	0	1	8
GO:0004532 exoribonuclease activity	2	0.121614	0.685	0.053	Molecular Function	GO:0004532	exoribonuclease activity	0.121614	0.418956	2	0	2	38
GO:0016251 RNA polymerase II general transcription initiation factor activity	2	0.121614	0.685	0.053	Molecular Function	GO:0016251	RNA polymerase II general transcription initiation factor activity	0.121614	0.418956	2	0	2	38
GO:0042803 protein homodimerization activity	15	0.123884	5.137	0.022	Molecular Function	GO:0042803	protein homodimerization activity	0.123884	0.422835	13	2	15	679
GO:0005484 SNAP receptor activity	2	0.126906	0.685	0.051	Molecular Function	GO:0005484	SNAP receptor activity	0.126906	0.422835	2	0	2	39
GO:0005547 phosphatidylinositol-3,4,5-trisphosphate binding	2	0.126906	0.685	0.051	Molecular Function	GO:0005547	phosphatidylinositol-3,4,5-trisphosphate binding	0.126906	0.422835	1	1	2	39
GO:0008200 ion channel inhibitor activity	2	0.126906	0.685	0.051	Molecular Function	GO:0008200	ion channel inhibitor activity	0.126906	0.422835	2	0	2	39
GO:0017076 purine nucleotide binding	37	0.129715	12.671	0.019	Molecular Function	GO:0017076	purine nucleotide binding	0.129715	0.422835	26	11	37	1930
GO:0032553 ribonucleotide binding	37	0.131048	12.671	0.019	Molecular Function	GO:0032553	ribonucleotide binding	0.131048	0.422835	26	11	37	1932
GO:0016248 channel inhibitor activity	2	0.132251	0.685	0.05	Molecular Function	GO:0016248	channel inhibitor activity	0.132251	0.422835	2	0	2	40
GO:0004690 cyclic nucleotide-dependent protein kinase activity	1	0.13406	0.342	0.111	Molecular Function	GO:0004690	cyclic nucleotide-dependent protein kinase activity	0.13406	0.422835	0	1	1	9
GO:0008432 JUN kinase binding	1	0.13406	0.342	0.111	Molecular Function	GO:0008432	JUN kinase binding	0.13406	0.422835	1	0	1	9
GO:0015180 L-alanine transmembrane transporter activity	1	0.13406	0.342	0.111	Molecular Function	GO:0015180	L-alanine transmembrane transporter activity	0.13406	0.422835	0	1	1	9
GO:0015924 mannosyl-oligosaccharide mannosidase activity	1	0.13406	0.342	0.111	Molecular Function	GO:0015924	mannosyl-oligosaccharide mannosidase activity	0.13406	0.422835	1	0	1	9
GO:0016427 tRNA (cytosine) methyltransferase activity	1	0.13406	0.342	0.111	Molecular Function	GO:0016427	tRNA (cytosine) methyltransferase activity	0.13406	0.422835	1	0	1	9
GO:0016713 oxidoreductase activity, acting on paired donors, with incorporation or reduction of molecular oxygen, reduced iron-sulfur protein as one donor, and incorporation of one atom of oxygen	1	0.13406	0.342	0.111	Molecular Function	GO:0016713	oxidoreductase activity, acting on paired donors, with incorporation or reduction of molecular oxygen, reduced iron-sulfur protein as one donor, and incorporation of one atom of oxygen	0.13406	0.422835	1	0	1	9
GO:0017169 CDP-alcohol phosphatidyltransferase activity	1	0.13406	0.342	0.111	Molecular Function	GO:0017169	CDP-alcohol phosphatidyltransferase activity	0.13406	0.422835	1	0	1	9
GO:0019966 interleukin-1 binding	1	0.13406	0.342	0.111	Molecular Function	GO:0019966	interleukin-1 binding	0.13406	0.422835	1	0	1	9
GO:0061575 cyclin-dependent protein serine/threonine kinase activator activity	1	0.13406	0.342	0.111	Molecular Function	GO:0061575	cyclin-dependent protein serine/threonine kinase activator activity	0.13406	0.422835	1	0	1	9
GO:0070181 small ribosomal subunit rRNA binding	1	0.13406	0.342	0.111	Molecular Function	GO:0070181	small ribosomal subunit rRNA binding	0.13406	0.422835	1	0	1	9
GO:0071936 coreceptor activity involved in Wnt signaling pathway	1	0.13406	0.342	0.111	Molecular Function	GO:0071936	coreceptor activity involved in Wnt signaling pathway	0.13406	0.422835	1	0	1	9
GO:2001069 glycogen binding	1	0.13406	0.342	0.111	Molecular Function	GO:2001069	glycogen binding	0.13406	0.422835	1	0	1	9
GO:0043168 anion binding	53	0.13549	18.151	0.018	Molecular Function	GO:0043168	anion binding	0.13549	0.422835	39	14	53	2881
GO:0005546 phosphatidylinositol-4,5-bisphosphate binding	3	0.137732	1.027	0.037	Molecular Function	GO:0005546	phosphatidylinositol-4,5-bisphosphate binding	0.137732	0.422835	2	1	3	81
GO:0008168 methyltransferase activity	6	0.140332	2.055	0.027	Molecular Function	GO:0008168	methyltransferase activity	0.140332	0.422835	5	1	6	221
GO:0004527 exonuclease activity	3	0.145078	1.027	0.036	Molecular Function	GO:0004527	exonuclease activity	0.145078	0.422835	3	0	3	83
GO:0002162 dystroglycan binding	1	0.147803	0.342	0.1	Molecular Function	GO:0002162	dystroglycan binding	0.147803	0.422835	0	1	1	10
GO:0003680 AT DNA binding	1	0.147803	0.342	0.1	Molecular Function	GO:0003680	AT DNA binding	0.147803	0.422835	1	0	1	10
GO:0003796 lysozyme activity	1	0.147803	0.342	0.1	Molecular Function	GO:0003796	lysozyme activity	0.147803	0.422835	0	1	1	10
GO:0004012 phospholipid-translocating ATPase activity	1	0.147803	0.342	0.1	Molecular Function	GO:0004012	phospholipid-translocating ATPase activity	0.147803	0.422835	1	0	1	10
GO:0004300 enoyl-CoA hydratase activity	1	0.147803	0.342	0.1	Molecular Function	GO:0004300	enoyl-CoA hydratase activity	0.147803	0.422835	1	0	1	10
GO:0004382 guanosine-diphosphatase activity	1	0.147803	0.342	0.1	Molecular Function	GO:0004382	guanosine-diphosphatase activity	0.147803	0.422835	0	1	1	10
GO:0004935 adrenergic receptor activity	1	0.147803	0.342	0.1	Molecular Function	GO:0004935	adrenergic receptor activity	0.147803	0.422835	1	0	1	10
GO:0008330 protein tyrosine/threonine phosphatase activity	1	0.147803	0.342	0.1	Molecular Function	GO:0008330	protein tyrosine/threonine phosphatase activity	0.147803	0.422835	0	1	1	10
GO:0019869 chloride channel inhibitor activity	1	0.147803	0.342	0.1	Molecular Function	GO:0019869	chloride channel inhibitor activity	0.147803	0.422835	1	0	1	10
GO:0019870 potassium channel inhibitor activity	1	0.147803	0.342	0.1	Molecular Function	GO:0019870	potassium channel inhibitor activity	0.147803	0.422835	1	0	1	10
GO:0035374 chondroitin sulfate binding	1	0.147803	0.342	0.1	Molecular Function	GO:0035374	chondroitin sulfate binding	0.147803	0.422835	0	1	1	10
GO:0035620 ceramide transporter activity	1	0.147803	0.342	0.1	Molecular Function	GO:0035620	ceramide transporter activity	0.147803	0.422835	0	1	1	10
GO:0045134 uridine-diphosphatase activity	1	0.147803	0.342	0.1	Molecular Function	GO:0045134	uridine-diphosphatase activity	0.147803	0.422835	0	1	1	10
GO:0048531 beta-1,3-galactosyltransferase activity	1	0.147803	0.342	0.1	Molecular Function	GO:0048531	beta-1,3-galactosyltransferase activity	0.147803	0.422835	1	0	1	10
GO:0050786 RAGE receptor binding	1	0.147803	0.342	0.1	Molecular Function	GO:0050786	RAGE receptor binding	0.147803	0.422835	1	0	1	10
GO:0061665 SUMO ligase activity	1	0.147803	0.342	0.1	Molecular Function	GO:0061665	SUMO ligase activity	0.147803	0.422835	1	0	1	10
GO:0070016 armadillo repeat domain binding	1	0.147803	0.342	0.1	Molecular Function	GO:0070016	armadillo repeat domain binding	0.147803	0.422835	1	0	1	10
GO:0070567 cytidylyltransferase activity	1	0.147803	0.342	0.1	Molecular Function	GO:0070567	cytidylyltransferase activity	0.147803	0.422835	1	0	1	10
GO:0003677 DNA binding	46	0.148499	15.753	0.018	Molecular Function	GO:0003677	DNA binding	0.148499	0.422835	39	7	46	2487
GO:0030544 Hsp70 protein binding	2	0.148579	0.685	0.047	Molecular Function	GO:0030544	Hsp70 protein binding	0.148579	0.422835	2	0	2	43
GO:0140223 general transcription initiation factor activity	2	0.148579	0.685	0.047	Molecular Function	GO:0140223	general transcription initiation factor activity	0.148579	0.422835	2	0	2	43
GO:0005096 GTPase activator activity	7	0.150532	2.397	0.025	Molecular Function	GO:0005096	GTPase activator activity	0.150532	0.426706	7	0	7	276
GO:0030295 protein kinase activator activity	3	0.15255	1.027	0.035	Molecular Function	GO:0030295	protein kinase activator activity	0.15255	0.427046	3	0	3	85
GO:0004712 protein serine/threonine/tyrosine kinase activity	2	0.15411	0.685	0.045	Molecular Function	GO:0004712	protein serine/threonine/tyrosine kinase activity	0.15411	0.427046	2	0	2	44
GO:0005524 ATP binding	29	0.155009	9.932	0.019	Molecular Function	GO:0005524	ATP binding	0.155009	0.427046	21	8	29	1500
GO:0140101 catalytic activity, acting on a tRNA	4	0.155201	1.37	0.031	Molecular Function	GO:0140101	catalytic activity, acting on a tRNA	0.155201	0.427046	4	0	4	131
GO:0032559 adenyl ribonucleotide binding	30	0.158437	10.274	0.019	Molecular Function	GO:0032559	adenyl ribonucleotide binding	0.158437	0.427046	21	9	30	1562
GO:0003755 peptidyl-prolyl cis-trans isomerase activity	2	0.159679	0.685	0.044	Molecular Function	GO:0003755	peptidyl-prolyl cis-trans isomerase activity	0.159679	0.427046	2	0	2	45
GO:1990837 sequence-specific double-stranded DNA binding	30	0.160115	10.274	0.019	Molecular Function	GO:1990837	sequence-specific double-stranded DNA binding	0.160115	0.427046	27	3	30	1564
GO:0030165 PDZ domain binding	3	0.160141	1.027	0.034	Molecular Function	GO:0030165	PDZ domain binding	0.160141	0.427046	2	1	3	87
GO:0016757 transferase activity, transferring glycosyl groups	7	0.160446	2.397	0.025	Molecular Function	GO:0016757	transferase activity, transferring glycosyl groups	0.160446	0.427046	7	0	7	281
GO:0003995 acyl-CoA dehydrogenase activity	1	0.161329	0.342	0.091	Molecular Function	GO:0003995	acyl-CoA dehydrogenase activity	0.161329	0.427046	1	0	1	11
GO:0004875 complement receptor activity	1	0.161329	0.342	0.091	Molecular Function	GO:0004875	complement receptor activity	0.161329	0.427046	1	0	1	11
GO:0008429 phosphatidylethanolamine binding	1	0.161329	0.342	0.091	Molecular Function	GO:0008429	phosphatidylethanolamine binding	0.161329	0.427046	1	0	1	11
GO:0015279 store-operated calcium channel activity	1	0.161329	0.342	0.091	Molecular Function	GO:0015279	store-operated calcium channel activity	0.161329	0.427046	1	0	1	11
GO:0016884 carbon-nitrogen ligase activity, with glutamine as amido-N-donor	1	0.161329	0.342	0.091	Molecular Function	GO:0016884	carbon-nitrogen ligase activity, with glutamine as amido-N-donor	0.161329	0.427046	1	0	1	11
GO:0019203 carbohydrate phosphatase activity	1	0.161329	0.342	0.091	Molecular Function	GO:0019203	carbohydrate phosphatase activity	0.161329	0.427046	1	0	1	11
GO:0070697 activin receptor binding	1	0.161329	0.342	0.091	Molecular Function	GO:0070697	activin receptor binding	0.161329	0.427046	0	1	1	11
GO:1901474 azole transmembrane transporter activity	1	0.161329	0.342	0.091	Molecular Function	GO:1901474	azole transmembrane transporter activity	0.161329	0.427046	0	1	1	11
GO:1901612 cardiolipin binding	1	0.161329	0.342	0.091	Molecular Function	GO:1901612	cardiolipin binding	0.161329	0.427046	0	1	1	11
GO:0016741 transferase activity, transferring one-carbon groups	6	0.162116	2.055	0.026	Molecular Function	GO:0016741	transferase activity, transferring one-carbon groups	0.162116	0.427559	5	1	6	231
GO:0051117 ATPase binding	3	0.163979	1.027	0.034	Molecular Function	GO:0051117	ATPase binding	0.163979	0.430894	2	1	3	88
GO:0003824 catalytic activity	101	0.167975	34.589	0.017	Molecular Function	GO:0003824	catalytic activity	0.167975	0.439653	80	21	101	5857
GO:0030554 adenyl nucleotide binding	30	0.16953	10.274	0.019	Molecular Function	GO:0030554	adenyl nucleotide binding	0.16953	0.439653	21	9	30	1575
GO:0015026 coreceptor activity	2	0.170926	0.685	0.043	Molecular Function	GO:0015026	coreceptor activity	0.170926	0.439653	2	0	2	47
GO:0140098 catalytic activity, acting on RNA	9	0.172355	3.082	0.023	Molecular Function	GO:0140098	catalytic activity, acting on RNA	0.172355	0.439653	8	1	9	392
GO:0016798 hydrolase activity, acting on glycosyl bonds	4	0.173488	1.37	0.029	Molecular Function	GO:0016798	hydrolase activity, acting on glycosyl bonds	0.173488	0.439653	3	1	4	137
GO:0004000 adenosine deaminase activity	1	0.17464	0.342	0.083	Molecular Function	GO:0004000	adenosine deaminase activity	0.17464	0.439653	1	0	1	12
GO:0015165 pyrimidine nucleotide-sugar transmembrane transporter activity	1	0.17464	0.342	0.083	Molecular Function	GO:0015165	pyrimidine nucleotide-sugar transmembrane transporter activity	0.17464	0.439653	1	0	1	12
GO:0016857 racemase and epimerase activity, acting on carbohydrates and derivatives	1	0.17464	0.342	0.083	Molecular Function	GO:0016857	racemase and epimerase activity, acting on carbohydrates and derivatives	0.17464	0.439653	1	0	1	12
GO:0017154 semaphorin receptor activity	1	0.17464	0.342	0.083	Molecular Function	GO:0017154	semaphorin receptor activity	0.17464	0.439653	1	0	1	12
GO:0022858 alanine transmembrane transporter activity	1	0.17464	0.342	0.083	Molecular Function	GO:0022858	alanine transmembrane transporter activity	0.17464	0.439653	0	1	1	12
GO:0035251 UDP-glucosyltransferase activity	1	0.17464	0.342	0.083	Molecular Function	GO:0035251	UDP-glucosyltransferase activity	0.17464	0.439653	1	0	1	12
GO:0097157 pre-mRNA intronic binding	1	0.17464	0.342	0.083	Molecular Function	GO:0097157	pre-mRNA intronic binding	0.17464	0.439653	0	1	1	12
GO:0019209 kinase activator activity	3	0.175654	1.027	0.033	Molecular Function	GO:0019209	kinase activator activity	0.175654	0.439966	3	0	3	91
GO:0016859 cis-trans isomerase activity	2	0.176598	0.685	0.042	Molecular Function	GO:0016859	cis-trans isomerase activity	0.176598	0.439966	2	0	2	48
GO:0035254 glutamate receptor binding	2	0.176598	0.685	0.042	Molecular Function	GO:0035254	glutamate receptor binding	0.176598	0.439966	2	0	2	48
GO:0000978 RNA polymerase II proximal promoter sequence-specific DNA binding	23	0.183536	7.877	0.019	Molecular Function	GO:0000978	RNA polymerase II proximal promoter sequence-specific DNA binding	0.183536	0.449764	21	2	23	1184
GO:0003730 mRNA 3'-UTR binding	3	0.183563	1.027	0.032	Molecular Function	GO:0003730	mRNA 3'-UTR binding	0.183563	0.449764	1	2	3	93
GO:0005319 lipid transporter activity	4	0.186073	1.37	0.028	Molecular Function	GO:0005319	lipid transporter activity	0.186073	0.449764	3	1	4	141
GO:0004535 poly(A)-specific ribonuclease activity	1	0.187741	0.342	0.077	Molecular Function	GO:0004535	poly(A)-specific ribonuclease activity	0.187741	0.449764	1	0	1	13
GO:0015250 water channel activity	1	0.187741	0.342	0.077	Molecular Function	GO:0015250	water channel activity	0.187741	0.449764	0	1	1	13
GO:0016423 tRNA (guanine) methyltransferase activity	1	0.187741	0.342	0.077	Molecular Function	GO:0016423	tRNA (guanine) methyltransferase activity	0.187741	0.449764	1	0	1	13
GO:0031432 titin binding	1	0.187741	0.342	0.077	Molecular Function	GO:0031432	titin binding	0.187741	0.449764	0	1	1	13
GO:0039706 co-receptor binding	1	0.187741	0.342	0.077	Molecular Function	GO:0039706	co-receptor binding	0.187741	0.449764	1	0	1	13
GO:0042301 phosphate ion binding	1	0.187741	0.342	0.077	Molecular Function	GO:0042301	phosphate ion binding	0.187741	0.449764	1	0	1	13
GO:0046624 sphingolipid transporter activity	1	0.187741	0.342	0.077	Molecular Function	GO:0046624	sphingolipid transporter activity	0.187741	0.449764	0	1	1	13
GO:0005548 phospholipid transporter activity	2	0.188027	0.685	0.04	Molecular Function	GO:0005548	phospholipid transporter activity	0.188027	0.449764	1	1	2	50
GO:0008374 O-acyltransferase activity	2	0.188027	0.685	0.04	Molecular Function	GO:0008374	O-acyltransferase activity	0.188027	0.449764	2	0	2	50
GO:0060589 nucleoside-triphosphatase regulator activity	8	0.19374	2.74	0.023	Molecular Function	GO:0060589	nucleoside-triphosphatase regulator activity	0.19374	0.458594	7	1	8	350
GO:0051018 protein kinase A binding	2	0.193779	0.685	0.039	Molecular Function	GO:0051018	protein kinase A binding	0.193779	0.458594	1	1	2	51
GO:0003729 mRNA binding	7	0.194047	2.397	0.024	Molecular Function	GO:0003729	mRNA binding	0.194047	0.458594	4	3	7	297
GO:0043565 sequence-specific DNA binding	31	0.197851	10.616	0.019	Molecular Function	GO:0043565	sequence-specific DNA binding	0.197851	0.458594	28	3	31	1665
GO:0008144 drug binding	32	0.197929	10.959	0.019	Molecular Function	GO:0008144	drug binding	0.197929	0.458594	23	9	32	1724
GO:0000987 proximal promoter sequence-specific DNA binding	23	0.199588	7.877	0.019	Molecular Function	GO:0000987	proximal promoter sequence-specific DNA binding	0.199588	0.458594	21	2	23	1199
GO:0004065 arylsulfatase activity	1	0.200635	0.342	0.071	Molecular Function	GO:0004065	arylsulfatase activity	0.200635	0.458594	1	0	1	14
GO:0004652 polynucleotide adenylyltransferase activity	1	0.200635	0.342	0.071	Molecular Function	GO:0004652	polynucleotide adenylyltransferase activity	0.200635	0.458594	1	0	1	14
GO:0004707 MAP kinase activity	1	0.200635	0.342	0.071	Molecular Function	GO:0004707	MAP kinase activity	0.200635	0.458594	1	0	1	14
GO:0005338 nucleotide-sugar transmembrane transporter activity	1	0.200635	0.342	0.071	Molecular Function	GO:0005338	nucleotide-sugar transmembrane transporter activity	0.200635	0.458594	1	0	1	14
GO:0016208 AMP binding	1	0.200635	0.342	0.071	Molecular Function	GO:0016208	AMP binding	0.200635	0.458594	0	1	1	14
GO:0032183 SUMO binding	1	0.200635	0.342	0.071	Molecular Function	GO:0032183	SUMO binding	0.200635	0.458594	1	0	1	14
GO:0061783 peptidoglycan muralytic activity	1	0.200635	0.342	0.071	Molecular Function	GO:0061783	peptidoglycan muralytic activity	0.200635	0.458594	0	1	1	14
GO:0071837 HMG box domain binding	1	0.200635	0.342	0.071	Molecular Function	GO:0071837	HMG box domain binding	0.200635	0.458594	1	0	1	14
GO:0031984 organelle subcompartment	42	0.00456272	14.334	0.024	Cellular Component	GO:0031984	organelle subcompartment	0.00456272	0.462859	40	2	42	1764
GO:0031901 early endosome membrane	8	0.00508882	2.73	0.048	Cellular Component	GO:0031901	early endosome membrane	0.00508882	0.462859	8	0	8	167
GO:0044431 Golgi apparatus part	26	0.00580553	8.874	0.027	Cellular Component	GO:0044431	Golgi apparatus part	0.00580553	0.462859	25	1	26	968
GO:0098588 bounding membrane of organelle	49	0.00653064	16.724	0.022	Cellular Component	GO:0098588	bounding membrane of organelle	0.00653064	0.462859	43	6	49	2178
GO:0004601 peroxidase activity	2	0.205349	0.685	0.038	Molecular Function	GO:0004601	peroxidase activity	0.205349	0.467883	1	1	2	53
GO:0005496 steroid binding	3	0.211933	1.027	0.03	Molecular Function	GO:0005496	steroid binding	0.211933	0.469705	3	0	3	100
GO:0001846 opsonin binding	1	0.213324	0.342	0.067	Molecular Function	GO:0001846	opsonin binding	0.213324	0.469705	1	0	1	15
GO:0005161 platelet-derived growth factor receptor binding	1	0.213324	0.342	0.067	Molecular Function	GO:0005161	platelet-derived growth factor receptor binding	0.213324	0.469705	1	0	1	15
GO:0005372 water transmembrane transporter activity	1	0.213324	0.342	0.067	Molecular Function	GO:0005372	water transmembrane transporter activity	0.213324	0.469705	0	1	1	15
GO:0017110 nucleoside-diphosphatase activity	1	0.213324	0.342	0.067	Molecular Function	GO:0017110	nucleoside-diphosphatase activity	0.213324	0.469705	0	1	1	15
GO:0019215 intermediate filament binding	1	0.213324	0.342	0.067	Molecular Function	GO:0019215	intermediate filament binding	0.213324	0.469705	0	1	1	15
GO:0036041 long-chain fatty acid binding	1	0.213324	0.342	0.067	Molecular Function	GO:0036041	long-chain fatty acid binding	0.213324	0.469705	1	0	1	15
GO:0045125 bioactive lipid receptor activity	1	0.213324	0.342	0.067	Molecular Function	GO:0045125	bioactive lipid receptor activity	0.213324	0.469705	1	0	1	15
GO:0050700 CARD domain binding	1	0.213324	0.342	0.067	Molecular Function	GO:0050700	CARD domain binding	0.213324	0.469705	0	1	1	15
GO:0050998 nitric-oxide synthase binding	1	0.213324	0.342	0.067	Molecular Function	GO:0050998	nitric-oxide synthase binding	0.213324	0.469705	0	1	1	15
GO:1901611 phosphatidylglycerol binding	1	0.213324	0.342	0.067	Molecular Function	GO:1901611	phosphatidylglycerol binding	0.213324	0.469705	0	1	1	15
GO:0012505 endomembrane system	92	0.00779258	31.399	0.02	Cellular Component	GO:0012505	endomembrane system	0.00779258	0.470625	77	15	92	4651
GO:0097550 transcriptional preinitiation complex	2	0.0102597	0.683	0.2	Cellular Component	GO:0097550	transcriptional preinitiation complex	0.0102597	0.470625	2	0	2	10
GO:1990909 Wnt signalosome	2	0.0147383	0.683	0.167	Cellular Component	GO:1990909	Wnt signalosome	0.0147383	0.470625	2	0	2	12
GO:0098791 Golgi subcompartment	22	0.0150051	7.509	0.026	Cellular Component	GO:0098791	Golgi subcompartment	0.0150051	0.470625	22	0	22	845
GO:0005770 late endosome	10	0.0153851	3.413	0.035	Cellular Component	GO:0005770	late endosome	0.0153851	0.470625	9	1	10	285
GO:0005969 serine-pyruvate aminotransferase complex	1	0.0157705	0.341	1	Cellular Component	GO:0005969	serine-pyruvate aminotransferase complex	0.0157705	0.470625	1	0	1	1
GO:0031422 RecQ helicase-Topo III complex	1	0.0157705	0.341	1	Cellular Component	GO:0031422	RecQ helicase-Topo III complex	0.0157705	0.470625	1	0	1	1
GO:0044218 other organism cell membrane	1	0.0157705	0.341	1	Cellular Component	GO:0044218	other organism cell membrane	0.0157705	0.470625	0	1	1	1
GO:0044279 other organism membrane	1	0.0157705	0.341	1	Cellular Component	GO:0044279	other organism membrane	0.0157705	0.470625	0	1	1	1
GO:0099400 caveola neck	1	0.0157705	0.341	1	Cellular Component	GO:0099400	caveola neck	0.0157705	0.470625	1	0	1	1
GO:1990529 glycosylphosphatidylinositol-mannosyltransferase I complex	1	0.0157705	0.341	1	Cellular Component	GO:1990529	glycosylphosphatidylinositol-mannosyltransferase I complex	0.0157705	0.470625	1	0	1	1
GO:0030695 GTPase regulator activity	7	0.216366	2.397	0.023	Molecular Function	GO:0030695	GTPase regulator activity	0.216366	0.474874	7	0	7	307
GO:0015459 potassium channel regulator activity	2	0.216991	0.685	0.036	Molecular Function	GO:0015459	potassium channel regulator activity	0.216991	0.474874	2	0	2	55
GO:0015179 L-amino acid transmembrane transporter activity	2	0.222835	0.685	0.036	Molecular Function	GO:0015179	L-amino acid transmembrane transporter activity	0.222835	0.479604	0	2	2	56
GO:0004559 alpha-mannosidase activity	1	0.225813	0.342	0.062	Molecular Function	GO:0004559	alpha-mannosidase activity	0.225813	0.479604	1	0	1	16
GO:0008191 metalloendopeptidase inhibitor activity	1	0.225813	0.342	0.062	Molecular Function	GO:0008191	metalloendopeptidase inhibitor activity	0.225813	0.479604	1	0	1	16
GO:0015174 basic amino acid transmembrane transporter activity	1	0.225813	0.342	0.062	Molecular Function	GO:0015174	basic amino acid transmembrane transporter activity	0.225813	0.479604	0	1	1	16
GO:0016863 intramolecular oxidoreductase activity, transposing C=C bonds	1	0.225813	0.342	0.062	Molecular Function	GO:0016863	intramolecular oxidoreductase activity, transposing C=C bonds	0.225813	0.479604	0	1	1	16
GO:0017081 chloride channel regulator activity	1	0.225813	0.342	0.062	Molecular Function	GO:0017081	chloride channel regulator activity	0.225813	0.479604	1	0	1	16
GO:0030548 acetylcholine receptor regulator activity	1	0.225813	0.342	0.062	Molecular Function	GO:0030548	acetylcholine receptor regulator activity	0.225813	0.479604	0	1	1	16
GO:0034483 heparan sulfate sulfotransferase activity	1	0.225813	0.342	0.062	Molecular Function	GO:0034483	heparan sulfate sulfotransferase activity	0.225813	0.479604	1	0	1	16
GO:0052742 phosphatidylinositol kinase activity	1	0.225813	0.342	0.062	Molecular Function	GO:0052742	phosphatidylinositol kinase activity	0.225813	0.479604	1	0	1	16
GO:0099602 neurotransmitter receptor regulator activity	1	0.225813	0.342	0.062	Molecular Function	GO:0099602	neurotransmitter receptor regulator activity	0.225813	0.479604	0	1	1	16
GO:0008408 3'-5' exonuclease activity	2	0.22869	0.685	0.035	Molecular Function	GO:0008408	3'-5' exonuclease activity	0.22869	0.482616	2	0	2	57
GO:0016684 oxidoreductase activity, acting on peroxide as acceptor	2	0.22869	0.685	0.035	Molecular Function	GO:0016684	oxidoreductase activity, acting on peroxide as acceptor	0.22869	0.482616	1	1	2	57
GO:0000166 nucleotide binding	39	0.229242	13.356	0.018	Molecular Function	GO:0000166	nucleotide binding	0.229242	0.482616	28	11	39	2175
GO:1901265 nucleoside phosphate binding	39	0.230138	13.356	0.018	Molecular Function	GO:1901265	nucleoside phosphate binding	0.230138	0.483089	28	11	39	2176
GO:0019904 protein domain specific binding	14	0.23262	4.795	0.02	Molecular Function	GO:0019904	protein domain specific binding	0.23262	0.486879	10	4	14	706
GO:0001673 male germ cell nucleus	2	0.0227306	0.683	0.133	Cellular Component	GO:0001673	male germ cell nucleus	0.0227306	0.492114	1	1	2	15
GO:0055037 recycling endosome	7	0.0291317	2.389	0.037	Cellular Component	GO:0055037	recycling endosome	0.0291317	0.492114	7	0	7	187
GO:0098805 whole membrane	38	0.030103	12.969	0.022	Cellular Component	GO:0098805	whole membrane	0.030103	0.492114	30	8	38	1765
GO:0016324 apical plasma membrane	11	0.0302407	3.754	0.03	Cellular Component	GO:0016324	apical plasma membrane	0.0302407	0.492114	4	7	11	364
GO:0031902 late endosome membrane	6	0.0309438	2.048	0.04	Cellular Component	GO:0031902	late endosome membrane	0.0309438	0.492114	6	0	6	149
GO:0044433 cytoplasmic vesicle part	34	0.0309895	11.604	0.022	Cellular Component	GO:0044433	cytoplasmic vesicle part	0.0309895	0.492114	28	6	34	1549
GO:0000308 cytoplasmic cyclin-dependent protein kinase holoenzyme complex	1	0.0312931	0.341	0.5	Cellular Component	GO:0000308	cytoplasmic cyclin-dependent protein kinase holoenzyme complex	0.0312931	0.492114	1	0	1	2
GO:0000802 transverse filament	1	0.0312931	0.341	0.5	Cellular Component	GO:0000802	transverse filament	0.0312931	0.492114	0	1	1	2
GO:0005673 transcription factor TFIIE complex	1	0.0312931	0.341	0.5	Cellular Component	GO:0005673	transcription factor TFIIE complex	0.0312931	0.492114	1	0	1	2
GO:0031372 UBC13-MMS2 complex	1	0.0312931	0.341	0.5	Cellular Component	GO:0031372	UBC13-MMS2 complex	0.0312931	0.492114	1	0	1	2
GO:0032473 cytoplasmic side of mitochondrial outer membrane	1	0.0312931	0.341	0.5	Cellular Component	GO:0032473	cytoplasmic side of mitochondrial outer membrane	0.0312931	0.492114	1	0	1	2
GO:0044753 amphisome	1	0.0312931	0.341	0.5	Cellular Component	GO:0044753	amphisome	0.0312931	0.492114	1	0	1	2
GO:1990184 amino acid transport complex	1	0.0312931	0.341	0.5	Cellular Component	GO:1990184	amino acid transport complex	0.0312931	0.492114	0	1	1	2
GO:1990590 ATF1-ATF4 transcription factor complex	1	0.0312931	0.341	0.5	Cellular Component	GO:1990590	ATF1-ATF4 transcription factor complex	0.0312931	0.492114	1	0	1	2
GO:0001772 immunological synapse	3	0.0319686	1.024	0.068	Cellular Component	GO:0001772	immunological synapse	0.0319686	0.492114	3	0	3	44
GO:0033162 melanosome membrane	2	0.0321133	0.683	0.111	Cellular Component	GO:0033162	melanosome membrane	0.0321133	0.492114	1	1	2	18
GO:0045009 chitosome	2	0.0321133	0.683	0.111	Cellular Component	GO:0045009	chitosome	0.0321133	0.492114	1	1	2	18
GO:0090741 pigment granule membrane	2	0.0321133	0.683	0.111	Cellular Component	GO:0090741	pigment granule membrane	0.0321133	0.492114	1	1	2	18
GO:0005521 lamin binding	1	0.238105	0.342	0.059	Molecular Function	GO:0005521	lamin binding	0.238105	0.49405	0	1	1	17
GO:0008392 arachidonic acid epoxygenase activity	1	0.238105	0.342	0.059	Molecular Function	GO:0008392	arachidonic acid epoxygenase activity	0.238105	0.49405	1	0	1	17
GO:0015923 mannosidase activity	1	0.238105	0.342	0.059	Molecular Function	GO:0015923	mannosidase activity	0.238105	0.49405	1	0	1	17
GO:0140096 catalytic activity, acting on a protein	40	0.239084	13.699	0.018	Molecular Function	GO:0140096	catalytic activity, acting on a protein	0.239084	0.4946	33	7	40	2246
GO:0001786 phosphatidylserine binding	2	0.240431	0.685	0.034	Molecular Function	GO:0001786	phosphatidylserine binding	0.240431	0.4946	1	1	2	59
GO:0042887 amide transmembrane transporter activity	2	0.240431	0.685	0.034	Molecular Function	GO:0042887	amide transmembrane transporter activity	0.240431	0.4946	0	2	2	59
GO:0008047 enzyme activator activity	11	0.242015	3.767	0.02	Molecular Function	GO:0008047	enzyme activator activity	0.242015	0.495906	10	1	11	541
GO:0008757 S-adenosylmethionine-dependent methyltransferase activity	4	0.242443	1.37	0.025	Molecular Function	GO:0008757	S-adenosylmethionine-dependent methyltransferase activity	0.242443	0.495906	4	0	4	158
GO:0043073 germ cell nucleus	2	0.0390684	0.683	0.1	Cellular Component	GO:0043073	germ cell nucleus	0.0390684	0.497997	1	1	2	20
GO:0097449 astrocyte projection	2	0.0390684	0.683	0.1	Cellular Component	GO:0097449	astrocyte projection	0.0390684	0.497997	0	2	2	20
GO:0005768 endosome	23	0.0424341	7.85	0.023	Cellular Component	GO:0005768	endosome	0.0424341	0.497997	22	1	23	993
GO:0043231 intracellular membrane-bounded organelle	193	0.0426666	65.87	0.017	Cellular Component	GO:0043231	intracellular membrane-bounded organelle	0.0426666	0.497997	157	36	193	11307
GO:0031090 organelle membrane	59	0.0434324	20.137	0.02	Cellular Component	GO:0031090	organelle membrane	0.0434324	0.497997	51	8	59	3017
GO:0005794 Golgi apparatus	34	0.0434659	11.604	0.021	Cellular Component	GO:0005794	Golgi apparatus	0.0434659	0.497997	31	3	34	1593
GO:0005896 interleukin-6 receptor complex	1	0.0465717	0.341	0.333	Cellular Component	GO:0005896	interleukin-6 receptor complex	0.0465717	0.497997	1	0	1	3
GO:0018444 translation release factor complex	1	0.0465717	0.341	0.333	Cellular Component	GO:0018444	translation release factor complex	0.0465717	0.497997	0	1	1	3
GO:0030895 apolipoprotein B mRNA editing enzyme complex	1	0.0465717	0.341	0.333	Cellular Component	GO:0030895	apolipoprotein B mRNA editing enzyme complex	0.0465717	0.497997	0	1	1	3
GO:0032807 DNA ligase IV complex	1	0.0465717	0.341	0.333	Cellular Component	GO:0032807	DNA ligase IV complex	0.0465717	0.497997	1	0	1	3
GO:0032937 SREBP-SCAP-Insig complex	1	0.0465717	0.341	0.333	Cellular Component	GO:0032937	SREBP-SCAP-Insig complex	0.0465717	0.497997	1	0	1	3
GO:0033565 ESCRT-0 complex	1	0.0465717	0.341	0.333	Cellular Component	GO:0033565	ESCRT-0 complex	0.0465717	0.497997	1	0	1	3
GO:0043291 RAVE complex	1	0.0465717	0.341	0.333	Cellular Component	GO:0043291	RAVE complex	0.0465717	0.497997	1	0	1	3
GO:0044308 axonal spine	1	0.0465717	0.341	0.333	Cellular Component	GO:0044308	axonal spine	0.0465717	0.497997	1	0	1	3
GO:0070110 ciliary neurotrophic factor receptor complex	1	0.0465717	0.341	0.333	Cellular Component	GO:0070110	ciliary neurotrophic factor receptor complex	0.0465717	0.497997	1	0	1	3
GO:0005902 microvillus	4	0.0522582	1.365	0.045	Cellular Component	GO:0005902	microvillus	0.0522582	0.497997	1	3	4	89
GO:0044424 intracellular part	245	0.0533703	83.618	0.017	Cellular Component	GO:0044424	intracellular part	0.0533703	0.497997	185	60	245	14816
GO:0005622 intracellular	245	0.0536158	83.618	0.017	Cellular Component	GO:0005622	intracellular	0.0536158	0.497997	185	60	245	14817
GO:0031233 intrinsic component of external side of plasma membrane	2	0.0544767	0.683	0.083	Cellular Component	GO:0031233	intrinsic component of external side of plasma membrane	0.0544767	0.497997	2	0	2	24
GO:0031225 anchored component of membrane	6	0.0554106	2.048	0.035	Cellular Component	GO:0031225	anchored component of membrane	0.0554106	0.497997	2	4	6	172
GO:0008023 transcription elongation factor complex	3	0.0558981	1.024	0.055	Cellular Component	GO:0008023	transcription elongation factor complex	0.0558981	0.497997	3	0	3	55
GO:0043227 membrane-bounded organelle	214	0.0591607	73.038	0.017	Cellular Component	GO:0043227	membrane-bounded organelle	0.0591607	0.497997	169	45	214	12764
GO:0043229 intracellular organelle	219	0.0605148	74.744	0.017	Cellular Component	GO:0043229	intracellular organelle	0.0605148	0.497997	172	47	219	13100
GO:0005958 DNA-dependent protein kinase-DNA ligase 4 complex	1	0.0616102	0.341	0.25	Cellular Component	GO:0005958	DNA-dependent protein kinase-DNA ligase 4 complex	0.0616102	0.497997	1	0	1	4
GO:0016013 syntrophin complex	1	0.0616102	0.341	0.25	Cellular Component	GO:0016013	syntrophin complex	0.0616102	0.497997	0	1	1	4
GO:0030956 glutamyl-tRNA(Gln) amidotransferase complex	1	0.0616102	0.341	0.25	Cellular Component	GO:0030956	glutamyl-tRNA(Gln) amidotransferase complex	0.0616102	0.497997	1	0	1	4
GO:0035363 histone locus body	1	0.0616102	0.341	0.25	Cellular Component	GO:0035363	histone locus body	0.0616102	0.497997	1	0	1	4
GO:0097444 spine apparatus	1	0.0616102	0.341	0.25	Cellular Component	GO:0097444	spine apparatus	0.0616102	0.497997	0	1	1	4
GO:0097487 multivesicular body, internal vesicle	1	0.0616102	0.341	0.25	Cellular Component	GO:0097487	multivesicular body, internal vesicle	0.0616102	0.497997	1	0	1	4
GO:0099617 matrix side of mitochondrial inner membrane	1	0.0616102	0.341	0.25	Cellular Component	GO:0099617	matrix side of mitochondrial inner membrane	0.0616102	0.497997	0	1	1	4
GO:1990589 ATF4-CREB1 transcription factor complex	1	0.0616102	0.341	0.25	Cellular Component	GO:1990589	ATF4-CREB1 transcription factor complex	0.0616102	0.497997	1	0	1	4
GO:0098552 side of membrane	15	0.0624791	5.119	0.024	Cellular Component	GO:0098552	side of membrane	0.0624791	0.497997	10	5	15	613
GO:0036452 ESCRT complex	2	0.0628546	0.683	0.077	Cellular Component	GO:0036452	ESCRT complex	0.0628546	0.497997	2	0	2	26
GO:0071782 endoplasmic reticulum tubular network	2	0.0628546	0.683	0.077	Cellular Component	GO:0071782	endoplasmic reticulum tubular network	0.0628546	0.497997	2	0	2	26
GO:0042175 nuclear outer membrane-endoplasmic reticulum membrane network	25	0.0670037	8.532	0.022	Cellular Component	GO:0042175	nuclear outer membrane-endoplasmic reticulum membrane network	0.0670037	0.497997	23	2	25	1154
GO:0044446 intracellular organelle part	172	0.0681762	58.703	0.017	Cellular Component	GO:0044446	intracellular organelle part	0.0681762	0.497997	137	35	172	10077
GO:0032588 trans-Golgi network membrane	4	0.069457	1.365	0.041	Cellular Component	GO:0032588	trans-Golgi network membrane	0.069457	0.497997	4	0	4	98
GO:0005623 cell	276	0.0701387	94.198	0.016	Cellular Component	GO:0005623	cell	0.0701387	0.497997	203	73	276	17043
GO:0044464 cell part	276	0.0701387	94.198	0.016	Cellular Component	GO:0044464	cell part	0.0701387	0.497997	203	73	276	17043
GO:0000314 organellar small ribosomal subunit	2	0.0761647	0.683	0.069	Cellular Component	GO:0000314	organellar small ribosomal subunit	0.0761647	0.497997	2	0	2	29
GO:0005763 mitochondrial small ribosomal subunit	2	0.0761647	0.683	0.069	Cellular Component	GO:0005763	mitochondrial small ribosomal subunit	0.0761647	0.497997	2	0	2	29
GO:0001740 Barr body	1	0.0764123	0.341	0.2	Cellular Component	GO:0001740	Barr body	0.0764123	0.497997	1	0	1	5
GO:0031465 Cul4B-RING E3 ubiquitin ligase complex	1	0.0764123	0.341	0.2	Cellular Component	GO:0031465	Cul4B-RING E3 ubiquitin ligase complex	0.0764123	0.497997	1	0	1	5
GO:0031501 mannosyltransferase complex	1	0.0764123	0.341	0.2	Cellular Component	GO:0031501	mannosyltransferase complex	0.0764123	0.497997	1	0	1	5
GO:0032783 ELL-EAF complex	1	0.0764123	0.341	0.2	Cellular Component	GO:0032783	ELL-EAF complex	0.0764123	0.497997	1	0	1	5
GO:0042719 mitochondrial intermembrane space protein transporter complex	1	0.0764123	0.341	0.2	Cellular Component	GO:0042719	mitochondrial intermembrane space protein transporter complex	0.0764123	0.497997	1	0	1	5
GO:0070390 transcription export complex 2	1	0.0764123	0.341	0.2	Cellular Component	GO:0070390	transcription export complex 2	0.0764123	0.497997	1	0	1	5
GO:0097169 AIM2 inflammasome complex	1	0.0764123	0.341	0.2	Cellular Component	GO:0097169	AIM2 inflammasome complex	0.0764123	0.497997	1	0	1	5
GO:0097255 R2TP complex	1	0.0764123	0.341	0.2	Cellular Component	GO:0097255	R2TP complex	0.0764123	0.497997	0	1	1	5
GO:0098591 external side of apical plasma membrane	1	0.0764123	0.341	0.2	Cellular Component	GO:0098591	external side of apical plasma membrane	0.0764123	0.497997	0	1	1	5
GO:0001917 photoreceptor inner segment	3	0.0773307	1.024	0.048	Cellular Component	GO:0001917	photoreceptor inner segment	0.0773307	0.498256	1	2	3	63
GO:0016772 transferase activity, transferring phosphorus-containing groups	18	0.245714	6.164	0.019	Molecular Function	GO:0016772	transferase activity, transferring phosphorus-containing groups	0.245714	0.501173	12	6	18	946
GO:0005771 multivesicular body	3	0.0802303	1.024	0.047	Cellular Component	GO:0005771	multivesicular body	0.0802303	0.501621	2	1	3	64
GO:0045177 apical part of cell	11	0.0806693	3.754	0.026	Cellular Component	GO:0045177	apical part of cell	0.0806693	0.501621	4	7	11	431
GO:0044422 organelle part	176	0.0807013	60.068	0.017	Cellular Component	GO:0044422	organelle part	0.0807013	0.501621	138	38	176	10381
GO:0070971 endoplasmic reticulum exit site	2	0.0854858	0.683	0.065	Cellular Component	GO:0070971	endoplasmic reticulum exit site	0.0854858	0.501621	2	0	2	31
GO:0005789 endoplasmic reticulum membrane	24	0.0863092	8.191	0.021	Cellular Component	GO:0005789	endoplasmic reticulum membrane	0.0863092	0.501621	22	2	24	1132
GO:0005769 early endosome	10	0.0873382	3.413	0.026	Cellular Component	GO:0005769	early endosome	0.0873382	0.501621	10	0	10	387
GO:0045121 membrane raft	9	0.0894558	3.072	0.027	Cellular Component	GO:0045121	membrane raft	0.0894558	0.501621	5	4	9	339
GO:0098857 membrane microdomain	9	0.0894558	3.072	0.027	Cellular Component	GO:0098857	membrane microdomain	0.0894558	0.501621	5	4	9	339
GO:0098827 endoplasmic reticulum subcompartment	24	0.0895587	8.191	0.021	Cellular Component	GO:0098827	endoplasmic reticulum subcompartment	0.0895587	0.501621	22	2	24	1137
GO:0044444 cytoplasmic part	171	0.0899886	58.362	0.017	Cellular Component	GO:0044444	cytoplasmic part	0.0899886	0.501621	126	45	171	10093
GO:0005672 transcription factor TFIIA complex	1	0.0909816	0.341	0.167	Cellular Component	GO:0005672	transcription factor TFIIA complex	0.0909816	0.501621	1	0	1	6
GO:0030015 CCR4-NOT core complex	1	0.0909816	0.341	0.167	Cellular Component	GO:0030015	CCR4-NOT core complex	0.0909816	0.501621	1	0	1	6
GO:0033093 Weibel-Palade body	1	0.0909816	0.341	0.167	Cellular Component	GO:0033093	Weibel-Palade body	0.0909816	0.501621	1	0	1	6
GO:0098556 cytoplasmic side of rough endoplasmic reticulum membrane	1	0.0909816	0.341	0.167	Cellular Component	GO:0098556	cytoplasmic side of rough endoplasmic reticulum membrane	0.0909816	0.501621	1	0	1	6
GO:0005795 Golgi stack	5	0.0911233	1.706	0.033	Cellular Component	GO:0005795	Golgi stack	0.0911233	0.501621	5	0	5	151
GO:0042470 melanosome	4	0.0939208	1.365	0.037	Cellular Component	GO:0042470	melanosome	0.0939208	0.501634	3	1	4	109
GO:0048770 pigment granule	4	0.0939208	1.365	0.037	Cellular Component	GO:0048770	pigment granule	0.0939208	0.501634	3	1	4	109
GO:0035869 ciliary transition zone	3	0.0985809	1.024	0.043	Cellular Component	GO:0035869	ciliary transition zone	0.0985809	0.501634	2	1	3	70
GO:0043226 organelle	229	0.0995256	78.157	0.016	Cellular Component	GO:0043226	organelle	0.0995256	0.501634	178	51	229	13892
GO:0097386 glial cell projection	2	0.100062	0.683	0.059	Cellular Component	GO:0097386	glial cell projection	0.100062	0.501634	0	2	2	34
GO:0070821 tertiary granule membrane	3	0.105043	1.024	0.042	Cellular Component	GO:0070821	tertiary granule membrane	0.105043	0.501634	3	0	3	72
GO:0090543 Flemming body	2	0.105066	0.683	0.057	Cellular Component	GO:0090543	Flemming body	0.105066	0.501634	2	0	2	35
GO:0005579 membrane attack complex	1	0.105322	0.341	0.143	Cellular Component	GO:0005579	membrane attack complex	0.105322	0.501634	0	1	1	7
GO:0097486 multivesicular body lumen	1	0.105322	0.341	0.143	Cellular Component	GO:0097486	multivesicular body lumen	0.105322	0.501634	0	1	1	7
GO:0098835 presynaptic endocytic zone membrane	1	0.105322	0.341	0.143	Cellular Component	GO:0098835	presynaptic endocytic zone membrane	0.105322	0.501634	1	0	1	7
GO:1990531 phospholipid-translocating ATPase complex	1	0.105322	0.341	0.143	Cellular Component	GO:1990531	phospholipid-translocating ATPase complex	0.105322	0.501634	1	0	1	7
GO:0098589 membrane region	9	0.106305	3.072	0.026	Cellular Component	GO:0098589	membrane region	0.106305	0.501634	5	4	9	352
GO:0044853 plasma membrane raft	4	0.108763	1.365	0.035	Cellular Component	GO:0044853	plasma membrane raft	0.108763	0.501634	4	0	4	115
GO:1904949 ATPase complex	4	0.108763	1.365	0.035	Cellular Component	GO:1904949	ATPase complex	0.108763	0.501634	2	2	4	115
GO:0043204 perikaryon	5	0.109484	1.706	0.031	Cellular Component	GO:0043204	perikaryon	0.109484	0.501634	2	3	5	160
GO:0000139 Golgi membrane	16	0.111415	5.461	0.022	Cellular Component	GO:0000139	Golgi membrane	0.111415	0.501634	16	0	16	725
GO:0043198 dendritic shaft	2	0.115267	0.683	0.054	Cellular Component	GO:0043198	dendritic shaft	0.115267	0.501634	1	1	2	37
GO:0070820 tertiary granule	5	0.115977	1.706	0.031	Cellular Component	GO:0070820	tertiary granule	0.115977	0.501634	5	0	5	163
GO:0097730 non-motile cilium	5	0.118181	1.706	0.03	Cellular Component	GO:0097730	non-motile cilium	0.118181	0.501634	3	2	5	164
GO:0045111 intermediate filament cytoskeleton	7	0.118256	2.389	0.027	Cellular Component	GO:0045111	intermediate filament cytoskeleton	0.118256	0.501634	1	6	7	260
GO:0044291 cell-cell contact zone	3	0.118446	1.024	0.039	Cellular Component	GO:0044291	cell-cell contact zone	0.118446	0.501634	1	2	3	76
GO:0097733 photoreceptor cell cilium	4	0.119207	1.365	0.034	Cellular Component	GO:0097733	photoreceptor cell cilium	0.119207	0.501634	3	1	4	119
GO:0000801 central element	1	0.119437	0.341	0.125	Cellular Component	GO:0000801	central element	0.119437	0.501634	0	1	1	8
GO:0000805 X chromosome	1	0.119437	0.341	0.125	Cellular Component	GO:0000805	X chromosome	0.119437	0.501634	1	0	1	8
GO:0005577 fibrinogen complex	1	0.119437	0.341	0.125	Cellular Component	GO:0005577	fibrinogen complex	0.119437	0.501634	1	0	1	8
GO:0017059 serine C-palmitoyltransferase complex	1	0.119437	0.341	0.125	Cellular Component	GO:0017059	serine C-palmitoyltransferase complex	0.119437	0.501634	1	0	1	8
GO:0031211 endoplasmic reticulum palmitoyltransferase complex	1	0.119437	0.341	0.125	Cellular Component	GO:0031211	endoplasmic reticulum palmitoyltransferase complex	0.119437	0.501634	1	0	1	8
GO:0032541 cortical endoplasmic reticulum	1	0.119437	0.341	0.125	Cellular Component	GO:0032541	cortical endoplasmic reticulum	0.119437	0.501634	1	0	1	8
GO:0097450 astrocyte end-foot	1	0.119437	0.341	0.125	Cellular Component	GO:0097450	astrocyte end-foot	0.119437	0.501634	0	1	1	8
GO:0098576 lumenal side of membrane	1	0.119437	0.341	0.125	Cellular Component	GO:0098576	lumenal side of membrane	0.119437	0.501634	0	1	1	8
GO:0098833 presynaptic endocytic zone	1	0.119437	0.341	0.125	Cellular Component	GO:0098833	presynaptic endocytic zone	0.119437	0.501634	1	0	1	8
GO:1905961 protein-cysteine S-palmitoyltransferase complex	1	0.119437	0.341	0.125	Cellular Component	GO:1905961	protein-cysteine S-palmitoyltransferase complex	0.119437	0.501634	1	0	1	8
GO:0016854 racemase and epimerase activity	1	0.250202	0.342	0.056	Molecular Function	GO:0016854	racemase and epimerase activity	0.250202	0.506026	1	0	1	18
GO:0097001 ceramide binding	1	0.250202	0.342	0.056	Molecular Function	GO:0097001	ceramide binding	0.250202	0.506026	0	1	1	18
GO:0098641 cadherin binding involved in cell-cell adhesion	1	0.250202	0.342	0.056	Molecular Function	GO:0098641	cadherin binding involved in cell-cell adhesion	0.250202	0.506026	1	0	1	18
GO:0005507 copper ion binding	2	0.252199	0.685	0.033	Molecular Function	GO:0005507	copper ion binding	0.252199	0.508636	1	1	2	61
GO:0070935 3'-UTR-mediated mRNA stabilization	4	0.000567762	1.444	0.16	Biological Process	GO:0070935	3'-UTR-mediated mRNA stabilization	0.000567762	0.508996	2	2	4	25
GO:0016050 vesicle organization	14	0.000986508	5.054	0.041	Biological Process	GO:0016050	vesicle organization	0.000986508	0.508996	13	1	14	341
GO:0045986 negative regulation of smooth muscle contraction	3	0.00120604	1.083	0.214	Biological Process	GO:0045986	negative regulation of smooth muscle contraction	0.00120604	0.508996	3	0	3	14
GO:0036257 multivesicular body organization	4	0.00131219	1.444	0.129	Biological Process	GO:0036257	multivesicular body organization	0.00131219	0.508996	4	0	4	31
GO:0032497 detection of lipopolysaccharide	2	0.00142723	0.722	0.5	Biological Process	GO:0032497	detection of lipopolysaccharide	0.00142723	0.508996	2	0	2	4
GO:0016197 endosomal transport	11	0.00152647	3.971	0.045	Biological Process	GO:0016197	endosomal transport	0.00152647	0.508996	11	0	11	242
GO:0016254 preassembly of GPI anchor in ER membrane	3	0.00217633	1.083	0.176	Biological Process	GO:0016254	preassembly of GPI anchor in ER membrane	0.00217633	0.508996	3	0	3	17
GO:0061952 midbody abscission	3	0.00217633	1.083	0.176	Biological Process	GO:0061952	midbody abscission	0.00217633	0.508996	3	0	3	17
GO:0031649 heat generation	3	0.00258166	1.083	0.167	Biological Process	GO:0031649	heat generation	0.00258166	0.508996	2	1	3	18
GO:0034199 activation of protein kinase A activity	3	0.00258166	1.083	0.167	Biological Process	GO:0034199	activation of protein kinase A activity	0.00258166	0.508996	0	3	3	18
GO:0032506 cytokinetic process	4	0.00282627	1.444	0.105	Biological Process	GO:0032506	cytokinetic process	0.00282627	0.508996	4	0	4	38
GO:0006893 Golgi to plasma membrane transport	5	0.00300503	1.805	0.079	Biological Process	GO:0006893	Golgi to plasma membrane transport	0.00300503	0.508996	5	0	5	63
GO:0003091 renal water homeostasis	4	0.00341503	1.444	0.1	Biological Process	GO:0003091	renal water homeostasis	0.00341503	0.508996	1	3	4	40
GO:0014002 astrocyte development	4	0.00341503	1.444	0.1	Biological Process	GO:0014002	astrocyte development	0.00341503	0.508996	4	0	4	40
GO:0002322 B cell proliferation involved in immune response	2	0.00349494	0.722	0.333	Biological Process	GO:0002322	B cell proliferation involved in immune response	0.00349494	0.508996	2	0	2	6
GO:0046958 nonassociative learning	2	0.00349494	0.722	0.333	Biological Process	GO:0046958	nonassociative learning	0.00349494	0.508996	1	1	2	6
GO:0032101 regulation of response to external stimulus	28	0.00353208	10.108	0.027	Biological Process	GO:0032101	regulation of response to external stimulus	0.00353208	0.508996	17	11	28	1040
GO:0007190 activation of adenylate cyclase activity	4	0.00373847	1.444	0.098	Biological Process	GO:0007190	activation of adenylate cyclase activity	0.00373847	0.508996	1	3	4	41
GO:0031281 positive regulation of cyclase activity	3	0.00406503	1.083	0.143	Biological Process	GO:0031281	positive regulation of cyclase activity	0.00406503	0.508996	2	1	3	21
GO:0043001 Golgi to plasma membrane protein transport	4	0.00408206	1.444	0.095	Biological Process	GO:0043001	Golgi to plasma membrane protein transport	0.00408206	0.508996	4	0	4	42
GO:0070266 necroptotic process	4	0.00483197	1.444	0.091	Biological Process	GO:0070266	necroptotic process	0.00483197	0.508996	3	1	4	44
GO:0034128 negative regulation of MyD88-independent toll-like receptor signaling pathway	2	0.00484261	0.722	0.286	Biological Process	GO:0034128	negative regulation of MyD88-independent toll-like receptor signaling pathway	0.00484261	0.508996	2	0	2	7
GO:0045906 negative regulation of vasoconstriction	2	0.00484261	0.722	0.286	Biological Process	GO:0045906	negative regulation of vasoconstriction	0.00484261	0.508996	1	1	2	7
GO:1905279 regulation of retrograde transport, endosome to Golgi	2	0.00484261	0.722	0.286	Biological Process	GO:1905279	regulation of retrograde transport, endosome to Golgi	0.00484261	0.508996	2	0	2	7
GO:0045494 photoreceptor cell maintenance	4	0.0052394	1.444	0.089	Biological Process	GO:0045494	photoreceptor cell maintenance	0.0052394	0.508996	2	2	4	45
GO:0045932 negative regulation of muscle contraction	3	0.00528996	1.083	0.13	Biological Process	GO:0045932	negative regulation of muscle contraction	0.00528996	0.508996	3	0	3	23
GO:0061640 cytoskeleton-dependent cytokinesis	6	0.00529225	2.166	0.059	Biological Process	GO:0061640	cytoskeleton-dependent cytokinesis	0.00529225	0.508996	6	0	6	102
GO:0070373 negative regulation of ERK1 and ERK2 cascade	5	0.00566289	1.805	0.068	Biological Process	GO:0070373	negative regulation of ERK1 and ERK2 cascade	0.00566289	0.508996	2	3	5	73
GO:1902410 mitotic cytokinetic process	3	0.0059767	1.083	0.125	Biological Process	GO:1902410	mitotic cytokinetic process	0.0059767	0.508996	3	0	3	24
GO:0000281 mitotic cytokinesis	5	0.00634584	1.805	0.067	Biological Process	GO:0000281	mitotic cytokinesis	0.00634584	0.508996	5	0	5	75
GO:0031666 positive regulation of lipopolysaccharide-mediated signaling pathway	2	0.00639051	0.722	0.25	Biological Process	GO:0031666	positive regulation of lipopolysaccharide-mediated signaling pathway	0.00639051	0.508996	2	0	2	8
GO:0034127 regulation of MyD88-independent toll-like receptor signaling pathway	2	0.00639051	0.722	0.25	Biological Process	GO:0034127	regulation of MyD88-independent toll-like receptor signaling pathway	0.00639051	0.508996	2	0	2	8
GO:2000659 regulation of interleukin-1-mediated signaling pathway	2	0.00639051	0.722	0.25	Biological Process	GO:2000659	regulation of interleukin-1-mediated signaling pathway	0.00639051	0.508996	1	1	2	8
GO:0043407 negative regulation of MAP kinase activity	5	0.00670811	1.805	0.066	Biological Process	GO:0043407	negative regulation of MAP kinase activity	0.00670811	0.508996	3	2	5	76
GO:0097300 programmed necrotic cell death	4	0.00709799	1.444	0.082	Biological Process	GO:0097300	programmed necrotic cell death	0.00709799	0.508996	3	1	4	49
GO:0006954 inflammatory response	25	0.00712848	9.025	0.026	Biological Process	GO:0006954	inflammatory response	0.00712848	0.508996	18	7	25	945
GO:0000188 inactivation of MAPK activity	3	0.0075036	1.083	0.115	Biological Process	GO:0000188	inactivation of MAPK activity	0.0075036	0.508996	2	1	3	26
GO:0006892 post-Golgi vesicle-mediated transport	7	0.00751405	2.527	0.049	Biological Process	GO:0006892	post-Golgi vesicle-mediated transport	0.00751405	0.508996	7	0	7	144
GO:0007032 endosome organization	5	0.00788147	1.805	0.063	Biological Process	GO:0007032	endosome organization	0.00788147	0.508996	5	0	5	79
GO:0045762 positive regulation of adenylate cyclase activity	2	0.00813211	0.722	0.222	Biological Process	GO:0045762	positive regulation of adenylate cyclase activity	0.00813211	0.508996	1	1	2	9
GO:0097267 omega-hydroxylase P450 pathway	2	0.00813211	0.722	0.222	Biological Process	GO:0097267	omega-hydroxylase P450 pathway	0.00813211	0.508996	2	0	2	9
GO:2000311 regulation of AMPA receptor activity	3	0.00834548	1.083	0.111	Biological Process	GO:2000311	regulation of AMPA receptor activity	0.00834548	0.508996	2	1	3	27
GO:0007422 peripheral nervous system development	5	0.00873856	1.805	0.062	Biological Process	GO:0007422	peripheral nervous system development	0.00873856	0.508996	3	2	5	81
GO:0042063 gliogenesis	11	0.00889132	3.971	0.036	Biological Process	GO:0042063	gliogenesis	0.00889132	0.508996	8	3	11	306
GO:0071377 cellular response to glucagon stimulus	3	0.00924064	1.083	0.107	Biological Process	GO:0071377	cellular response to glucagon stimulus	0.00924064	0.508996	0	3	3	28
GO:0010001 glial cell differentiation	9	0.00953551	3.249	0.04	Biological Process	GO:0010001	glial cell differentiation	0.00953551	0.508996	7	2	9	227
GO:0001993 regulation of systemic arterial blood pressure by norepinephrine-epinephrine	2	0.010061	0.722	0.2	Biological Process	GO:0001993	regulation of systemic arterial blood pressure by norepinephrine-epinephrine	0.010061	0.508996	1	1	2	10
GO:0006171 cAMP biosynthetic process	2	0.010061	0.722	0.2	Biological Process	GO:0006171	cAMP biosynthetic process	0.010061	0.508996	0	2	2	10
GO:0007191 adenylate cyclase-activating dopamine receptor signaling pathway	2	0.010061	0.722	0.2	Biological Process	GO:0007191	adenylate cyclase-activating dopamine receptor signaling pathway	0.010061	0.508996	0	2	2	10
GO:0070391 response to lipoteichoic acid	2	0.010061	0.722	0.2	Biological Process	GO:0070391	response to lipoteichoic acid	0.010061	0.508996	2	0	2	10
GO:0071223 cellular response to lipoteichoic acid	2	0.010061	0.722	0.2	Biological Process	GO:0071223	cellular response to lipoteichoic acid	0.010061	0.508996	2	0	2	10
GO:0097278 complement-dependent cytotoxicity	2	0.010061	0.722	0.2	Biological Process	GO:0097278	complement-dependent cytotoxicity	0.010061	0.508996	2	0	2	10
GO:1904321 response to forskolin	2	0.010061	0.722	0.2	Biological Process	GO:1904321	response to forskolin	0.010061	0.508996	0	2	2	10
GO:1904322 cellular response to forskolin	2	0.010061	0.722	0.2	Biological Process	GO:1904322	cellular response to forskolin	0.010061	0.508996	0	2	2	10
GO:0021782 glial cell development	6	0.0101425	2.166	0.051	Biological Process	GO:0021782	glial cell development	0.0101425	0.508996	5	1	6	117
GO:0030004 cellular monovalent inorganic cation homeostasis	6	0.0101425	2.166	0.051	Biological Process	GO:0030004	cellular monovalent inorganic cation homeostasis	0.0101425	0.508996	4	2	6	117
GO:0098876 vesicle-mediated transport to the plasma membrane	5	0.0106419	1.805	0.059	Biological Process	GO:0098876	vesicle-mediated transport to the plasma membrane	0.0106419	0.508996	5	0	5	85
GO:0002028 regulation of sodium ion transport	5	0.0111587	1.805	0.058	Biological Process	GO:0002028	regulation of sodium ion transport	0.0111587	0.508996	3	2	5	86
GO:0036258 multivesicular body assembly	3	0.0111934	1.083	0.1	Biological Process	GO:0036258	multivesicular body assembly	0.0111934	0.508996	3	0	3	30
GO:0050727 regulation of inflammatory response	17	0.0117357	6.137	0.029	Biological Process	GO:0050727	regulation of inflammatory response	0.0117357	0.508996	10	7	17	591
GO:0031663 lipopolysaccharide-mediated signaling pathway	4	0.0120141	1.444	0.07	Biological Process	GO:0031663	lipopolysaccharide-mediated signaling pathway	0.0120141	0.508996	4	0	4	57
GO:0048255 mRNA stabilization	4	0.0120141	1.444	0.07	Biological Process	GO:0048255	mRNA stabilization	0.0120141	0.508996	2	2	4	57
GO:0031652 positive regulation of heat generation	2	0.012171	0.722	0.182	Biological Process	GO:0031652	positive regulation of heat generation	0.012171	0.508996	1	1	2	11
GO:0045859 regulation of protein kinase activity	21	0.0127064	7.581	0.027	Biological Process	GO:0045859	regulation of protein kinase activity	0.0127064	0.508996	15	6	21	791
GO:0008380 RNA splicing	14	0.0127383	5.054	0.031	Biological Process	GO:0008380	RNA splicing	0.0127383	0.508996	11	3	14	456
GO:0007405 neuroblast proliferation	4	0.0127494	1.444	0.069	Biological Process	GO:0007405	neuroblast proliferation	0.0127494	0.508996	3	1	4	58
GO:0006506 GPI anchor biosynthetic process	3	0.0133663	1.083	0.094	Biological Process	GO:0006506	GPI anchor biosynthetic process	0.0133663	0.508996	3	0	3	32
GO:0001819 positive regulation of cytokine production	15	0.0137953	5.415	0.03	Biological Process	GO:0001819	positive regulation of cytokine production	0.0137953	0.508996	11	4	15	507
GO:0006937 regulation of muscle contraction	7	0.0142233	2.527	0.043	Biological Process	GO:0006937	regulation of muscle contraction	0.0142233	0.508996	5	2	7	163
GO:0006940 regulation of smooth muscle contraction	4	0.014305	1.444	0.067	Biological Process	GO:0006940	regulation of smooth muscle contraction	0.014305	0.508996	4	0	4	60
GO:0070265 necrotic cell death	4	0.014305	1.444	0.067	Biological Process	GO:0070265	necrotic cell death	0.014305	0.508996	3	1	4	60
GO:0002328 pro-B cell differentiation	2	0.014456	0.722	0.167	Biological Process	GO:0002328	pro-B cell differentiation	0.014456	0.508996	2	0	2	12
GO:0021604 cranial nerve structural organization	2	0.014456	0.722	0.167	Biological Process	GO:0021604	cranial nerve structural organization	0.014456	0.508996	1	1	2	12
GO:0032490 detection of molecule of bacterial origin	2	0.014456	0.722	0.167	Biological Process	GO:0032490	detection of molecule of bacterial origin	0.014456	0.508996	2	0	2	12
GO:0061478 response to platelet aggregation inhibitor	2	0.014456	0.722	0.167	Biological Process	GO:0061478	response to platelet aggregation inhibitor	0.014456	0.508996	0	2	2	12
GO:0006505 GPI anchor metabolic process	3	0.0145364	1.083	0.091	Biological Process	GO:0006505	GPI anchor metabolic process	0.0145364	0.508996	3	0	3	33
GO:1902692 regulation of neuroblast proliferation	3	0.0145364	1.083	0.091	Biological Process	GO:1902692	regulation of neuroblast proliferation	0.0145364	0.508996	2	1	3	33
GO:0055067 monovalent inorganic cation homeostasis	7	0.0146662	2.527	0.043	Biological Process	GO:0055067	monovalent inorganic cation homeostasis	0.0146662	0.508996	5	2	7	164
GO:0032147 activation of protein kinase activity	11	0.0155807	3.971	0.033	Biological Process	GO:0032147	activation of protein kinase activity	0.0155807	0.508996	7	4	11	332
GO:0001113 transcriptional open complex formation at RNA polymerase II promoter	1	0.0156118	0.361	1	Biological Process	GO:0001113	transcriptional open complex formation at RNA polymerase II promoter	0.0156118	0.508996	1	0	1	1
GO:0001680 tRNA 3'-terminal CCA addition	1	0.0156118	0.361	1	Biological Process	GO:0001680	tRNA 3'-terminal CCA addition	0.0156118	0.508996	1	0	1	1
GO:0002435 immune complex clearance by erythrocytes	1	0.0156118	0.361	1	Biological Process	GO:0002435	immune complex clearance by erythrocytes	0.0156118	0.508996	1	0	1	1
GO:0002472 macrophage antigen processing and presentation	1	0.0156118	0.361	1	Biological Process	GO:0002472	macrophage antigen processing and presentation	0.0156118	0.508996	1	0	1	1
GO:0002537 nitric oxide production involved in inflammatory response	1	0.0156118	0.361	1	Biological Process	GO:0002537	nitric oxide production involved in inflammatory response	0.0156118	0.508996	1	0	1	1
GO:0002616 regulation of macrophage antigen processing and presentation	1	0.0156118	0.361	1	Biological Process	GO:0002616	regulation of macrophage antigen processing and presentation	0.0156118	0.508996	1	0	1	1
GO:0002617 negative regulation of macrophage antigen processing and presentation	1	0.0156118	0.361	1	Biological Process	GO:0002617	negative regulation of macrophage antigen processing and presentation	0.0156118	0.508996	1	0	1	1
GO:0003172 sinoatrial valve development	1	0.0156118	0.361	1	Biological Process	GO:0003172	sinoatrial valve development	0.0156118	0.508996	1	0	1	1
GO:0003185 sinoatrial valve morphogenesis	1	0.0156118	0.361	1	Biological Process	GO:0003185	sinoatrial valve morphogenesis	0.0156118	0.508996	1	0	1	1
GO:0010335 response to non-ionic osmotic stress	1	0.0156118	0.361	1	Biological Process	GO:0010335	response to non-ionic osmotic stress	0.0156118	0.508996	1	0	1	1
GO:0021594 rhombomere formation	1	0.0156118	0.361	1	Biological Process	GO:0021594	rhombomere formation	0.0156118	0.508996	1	0	1	1
GO:0021595 rhombomere structural organization	1	0.0156118	0.361	1	Biological Process	GO:0021595	rhombomere structural organization	0.0156118	0.508996	1	0	1	1
GO:0021627 olfactory nerve morphogenesis	1	0.0156118	0.361	1	Biological Process	GO:0021627	olfactory nerve morphogenesis	0.0156118	0.508996	0	1	1	1
GO:0021629 olfactory nerve structural organization	1	0.0156118	0.361	1	Biological Process	GO:0021629	olfactory nerve structural organization	0.0156118	0.508996	0	1	1	1
GO:0021659 rhombomere 3 structural organization	1	0.0156118	0.361	1	Biological Process	GO:0021659	rhombomere 3 structural organization	0.0156118	0.508996	1	0	1	1
GO:0021660 rhombomere 3 formation	1	0.0156118	0.361	1	Biological Process	GO:0021660	rhombomere 3 formation	0.0156118	0.508996	1	0	1	1
GO:0021664 rhombomere 5 morphogenesis	1	0.0156118	0.361	1	Biological Process	GO:0021664	rhombomere 5 morphogenesis	0.0156118	0.508996	1	0	1	1
GO:0021665 rhombomere 5 structural organization	1	0.0156118	0.361	1	Biological Process	GO:0021665	rhombomere 5 structural organization	0.0156118	0.508996	1	0	1	1
GO:0021666 rhombomere 5 formation	1	0.0156118	0.361	1	Biological Process	GO:0021666	rhombomere 5 formation	0.0156118	0.508996	1	0	1	1
GO:0021944 neuronal-glial interaction involved in hindbrain glial-mediated radial cell migration	1	0.0156118	0.361	1	Biological Process	GO:0021944	neuronal-glial interaction involved in hindbrain glial-mediated radial cell migration	0.0156118	0.508996	0	1	1	1
GO:0032595 B cell receptor transport within lipid bilayer	1	0.0156118	0.361	1	Biological Process	GO:0032595	B cell receptor transport within lipid bilayer	0.0156118	0.508996	1	0	1	1
GO:0032597 B cell receptor transport into membrane raft	1	0.0156118	0.361	1	Biological Process	GO:0032597	B cell receptor transport into membrane raft	0.0156118	0.508996	1	0	1	1
GO:0032599 protein transport out of membrane raft	1	0.0156118	0.361	1	Biological Process	GO:0032599	protein transport out of membrane raft	0.0156118	0.508996	1	0	1	1
GO:0032600 chemokine receptor transport out of membrane raft	1	0.0156118	0.361	1	Biological Process	GO:0032600	chemokine receptor transport out of membrane raft	0.0156118	0.508996	1	0	1	1
GO:0032913 negative regulation of transforming growth factor beta3 production	1	0.0156118	0.361	1	Biological Process	GO:0032913	negative regulation of transforming growth factor beta3 production	0.0156118	0.508996	1	0	1	1
GO:0033606 chemokine receptor transport within lipid bilayer	1	0.0156118	0.361	1	Biological Process	GO:0033606	chemokine receptor transport within lipid bilayer	0.0156118	0.508996	1	0	1	1
GO:0042275 error-free postreplication DNA repair	1	0.0156118	0.361	1	Biological Process	GO:0042275	error-free postreplication DNA repair	0.0156118	0.508996	1	0	1	1
GO:0046960 sensitization	1	0.0156118	0.361	1	Biological Process	GO:0046960	sensitization	0.0156118	0.508996	0	1	1	1
GO:0051102 DNA ligation involved in DNA recombination	1	0.0156118	0.361	1	Biological Process	GO:0051102	DNA ligation involved in DNA recombination	0.0156118	0.508996	1	0	1	1
GO:0051878 lateral element assembly	1	0.0156118	0.361	1	Biological Process	GO:0051878	lateral element assembly	0.0156118	0.508996	0	1	1	1
GO:0061076 negative regulation of neural retina development	1	0.0156118	0.361	1	Biological Process	GO:0061076	negative regulation of neural retina development	0.0156118	0.508996	0	1	1	1
GO:0071471 cellular response to non-ionic osmotic stress	1	0.0156118	0.361	1	Biological Process	GO:0071471	cellular response to non-ionic osmotic stress	0.0156118	0.508996	1	0	1	1
GO:0150013 negative regulation of neuron projection arborization	1	0.0156118	0.361	1	Biological Process	GO:0150013	negative regulation of neuron projection arborization	0.0156118	0.508996	0	1	1	1
GO:1900099 negative regulation of plasma cell differentiation	1	0.0156118	0.361	1	Biological Process	GO:1900099	negative regulation of plasma cell differentiation	0.0156118	0.508996	1	0	1	1
GO:1900383 regulation of synaptic plasticity by receptor localization to synapse	1	0.0156118	0.361	1	Biological Process	GO:1900383	regulation of synaptic plasticity by receptor localization to synapse	0.0156118	0.508996	0	1	1	1
GO:1901609 negative regulation of vesicle transport along microtubule	1	0.0156118	0.361	1	Biological Process	GO:1901609	negative regulation of vesicle transport along microtubule	0.0156118	0.508996	0	1	1	1
GO:1902684 negative regulation of receptor localization to synapse	1	0.0156118	0.361	1	Biological Process	GO:1902684	negative regulation of receptor localization to synapse	0.0156118	0.508996	0	1	1	1
GO:1902867 negative regulation of retina development in camera-type eye	1	0.0156118	0.361	1	Biological Process	GO:1902867	negative regulation of retina development in camera-type eye	0.0156118	0.508996	0	1	1	1
GO:1902870 negative regulation of amacrine cell differentiation	1	0.0156118	0.361	1	Biological Process	GO:1902870	negative regulation of amacrine cell differentiation	0.0156118	0.508996	0	1	1	1
GO:1903123 regulation of thioredoxin peroxidase activity	1	0.0156118	0.361	1	Biological Process	GO:1903123	regulation of thioredoxin peroxidase activity	0.0156118	0.508996	1	0	1	1
GO:1903124 negative regulation of thioredoxin peroxidase activity	1	0.0156118	0.361	1	Biological Process	GO:1903124	negative regulation of thioredoxin peroxidase activity	0.0156118	0.508996	1	0	1	1
GO:1903125 negative regulation of thioredoxin peroxidase activity by peptidyl-threonine phosphorylation	1	0.0156118	0.361	1	Biological Process	GO:1903125	negative regulation of thioredoxin peroxidase activity by peptidyl-threonine phosphorylation	0.0156118	0.508996	1	0	1	1
GO:1903435 positive regulation of constitutive secretory pathway	1	0.0156118	0.361	1	Biological Process	GO:1903435	positive regulation of constitutive secretory pathway	0.0156118	0.508996	1	0	1	1
GO:1903743 negative regulation of anterograde synaptic vesicle transport	1	0.0156118	0.361	1	Biological Process	GO:1903743	negative regulation of anterograde synaptic vesicle transport	0.0156118	0.508996	0	1	1	1
GO:1904887 Wnt signalosome assembly	1	0.0156118	0.361	1	Biological Process	GO:1904887	Wnt signalosome assembly	0.0156118	0.508996	1	0	1	1
GO:1905280 negative regulation of retrograde transport, endosome to Golgi	1	0.0156118	0.361	1	Biological Process	GO:1905280	negative regulation of retrograde transport, endosome to Golgi	0.0156118	0.508996	1	0	1	1
GO:1905355 spine apparatus assembly	1	0.0156118	0.361	1	Biological Process	GO:1905355	spine apparatus assembly	0.0156118	0.508996	0	1	1	1
GO:2000469 negative regulation of peroxidase activity	1	0.0156118	0.361	1	Biological Process	GO:2000469	negative regulation of peroxidase activity	0.0156118	0.508996	1	0	1	1
GO:2000487 positive regulation of glutamine transport	1	0.0156118	0.361	1	Biological Process	GO:2000487	positive regulation of glutamine transport	0.0156118	0.508996	0	1	1	1
GO:2000661 positive regulation of interleukin-1-mediated signaling pathway	1	0.0156118	0.361	1	Biological Process	GO:2000661	positive regulation of interleukin-1-mediated signaling pathway	0.0156118	0.508996	1	0	1	1
GO:0031347 regulation of defense response	25	0.0156692	9.025	0.025	Biological Process	GO:0031347	regulation of defense response	0.0156692	0.508996	16	9	25	1011
GO:0002218 activation of innate immune response	11	0.0158976	3.971	0.033	Biological Process	GO:0002218	activation of innate immune response	0.0158976	0.508996	7	4	11	333
GO:0061951 establishment of protein localization to plasma membrane	4	0.0159757	1.444	0.065	Biological Process	GO:0061951	establishment of protein localization to plasma membrane	0.0159757	0.508996	4	0	4	62
GO:0030641 regulation of cellular pH	5	0.016596	1.805	0.053	Biological Process	GO:0030641	regulation of cellular pH	0.016596	0.508996	4	1	5	95
GO:1902305 regulation of sodium ion transmembrane transport	4	0.0168551	1.444	0.063	Biological Process	GO:1902305	regulation of sodium ion transmembrane transport	0.0168551	0.508996	2	2	4	63
GO:0043405 regulation of MAP kinase activity	11	0.0168775	3.971	0.033	Biological Process	GO:0043405	regulation of MAP kinase activity	0.0168775	0.508996	9	2	11	336
GO:0015801 aromatic amino acid transport	2	0.0169101	0.722	0.154	Biological Process	GO:0015801	aromatic amino acid transport	0.0169101	0.508996	0	2	2	13
GO:0016024 CDP-diacylglycerol biosynthetic process	2	0.0169101	0.722	0.154	Biological Process	GO:0016024	CDP-diacylglycerol biosynthetic process	0.0169101	0.508996	2	0	2	13
GO:0010573 vascular endothelial growth factor production	3	0.0170455	1.083	0.086	Biological Process	GO:0010573	vascular endothelial growth factor production	0.0170455	0.508996	3	0	3	35
GO:0007507 heart development	16	0.0175564	5.776	0.028	Biological Process	GO:0007507	heart development	0.0175564	0.508996	11	5	16	570
GO:0002720 positive regulation of cytokine production involved in immune response	4	0.0177642	1.444	0.062	Biological Process	GO:0002720	positive regulation of cytokine production involved in immune response	0.0177642	0.508996	3	1	4	64
GO:1902373 negative regulation of mRNA catabolic process	4	0.0177642	1.444	0.062	Biological Process	GO:1902373	negative regulation of mRNA catabolic process	0.0177642	0.508996	2	2	4	64
GO:0061024 membrane organization	25	0.0178657	9.025	0.024	Biological Process	GO:0061024	membrane organization	0.0178657	0.508996	22	3	25	1023
GO:0043409 negative regulation of MAPK cascade	7	0.0180451	2.527	0.041	Biological Process	GO:0043409	negative regulation of MAPK cascade	0.0180451	0.508996	4	3	7	171
GO:0043473 pigmentation	5	0.0187402	1.805	0.051	Biological Process	GO:0043473	pigmentation	0.0187402	0.508996	4	1	5	98
GO:0042770 signal transduction in response to DNA damage	6	0.0193664	2.166	0.044	Biological Process	GO:0042770	signal transduction in response to DNA damage	0.0193664	0.508996	4	2	6	135
GO:0017014 protein nitrosylation	2	0.0195275	0.722	0.143	Biological Process	GO:0017014	protein nitrosylation	0.0195275	0.508996	1	1	2	14
GO:0018119 peptidyl-cysteine S-nitrosylation	2	0.0195275	0.722	0.143	Biological Process	GO:0018119	peptidyl-cysteine S-nitrosylation	0.0195275	0.508996	1	1	2	14
GO:0019755 one-carbon compound transport	2	0.0195275	0.722	0.143	Biological Process	GO:0019755	one-carbon compound transport	0.0195275	0.508996	0	2	2	14
GO:0031650 regulation of heat generation	2	0.0195275	0.722	0.143	Biological Process	GO:0031650	regulation of heat generation	0.0195275	0.508996	1	1	2	14
GO:0036445 neuronal stem cell division	2	0.0195275	0.722	0.143	Biological Process	GO:0036445	neuronal stem cell division	0.0195275	0.508996	1	1	2	14
GO:0046341 CDP-diacylglycerol metabolic process	2	0.0195275	0.722	0.143	Biological Process	GO:0046341	CDP-diacylglycerol metabolic process	0.0195275	0.508996	2	0	2	14
GO:0055057 neuroblast division	2	0.0195275	0.722	0.143	Biological Process	GO:0055057	neuroblast division	0.0195275	0.508996	1	1	2	14
GO:0060856 establishment of blood-brain barrier	2	0.0195275	0.722	0.143	Biological Process	GO:0060856	establishment of blood-brain barrier	0.0195275	0.508996	1	1	2	14
GO:0000910 cytokinesis	7	0.0196486	2.527	0.04	Biological Process	GO:0000910	cytokinesis	0.0196486	0.508996	7	0	7	174
GO:0043489 RNA stabilization	4	0.0196725	1.444	0.061	Biological Process	GO:0043489	RNA stabilization	0.0196725	0.508996	2	2	4	66
GO:0090304 nucleic acid metabolic process	99	0.0202357	35.74	0.019	Biological Process	GO:0090304	nucleic acid metabolic process	0.0202357	0.508996	80	19	99	5305
GO:0017157 regulation of exocytosis	8	0.0204396	2.888	0.037	Biological Process	GO:0017157	regulation of exocytosis	0.0204396	0.508996	7	1	8	216
GO:0006139 nucleobase-containing compound metabolic process	110	0.0209582	39.711	0.018	Biological Process	GO:0006139	nucleobase-containing compound metabolic process	0.0209582	0.508996	86	24	110	5987
GO:0033762 response to glucagon	3	0.0212347	1.083	0.079	Biological Process	GO:0033762	response to glucagon	0.0212347	0.508996	0	3	3	38
GO:1900449 regulation of glutamate receptor signaling pathway	4	0.0217028	1.444	0.059	Biological Process	GO:1900449	regulation of glutamate receptor signaling pathway	0.0217028	0.508996	3	1	4	68
GO:0061025 membrane fusion	7	0.021938	2.527	0.039	Biological Process	GO:0061025	membrane fusion	0.021938	0.508996	7	0	7	178
GO:0044546 NLRP3 inflammasome complex assembly	2	0.0223024	0.722	0.133	Biological Process	GO:0044546	NLRP3 inflammasome complex assembly	0.0223024	0.508996	2	0	2	15
GO:0072160 nephron tubule epithelial cell differentiation	2	0.0223024	0.722	0.133	Biological Process	GO:0072160	nephron tubule epithelial cell differentiation	0.0223024	0.508996	2	0	2	15
GO:0010737 protein kinase A signaling	3	0.022745	1.083	0.077	Biological Process	GO:0010737	protein kinase A signaling	0.022745	0.508996	2	1	3	39
GO:0070085 glycosylation	9	0.0227548	3.249	0.034	Biological Process	GO:0070085	glycosylation	0.0227548	0.508996	8	1	9	263
GO:0006885 regulation of pH	5	0.023558	1.805	0.048	Biological Process	GO:0006885	regulation of pH	0.023558	0.508996	4	1	5	104
GO:0006939 smooth muscle contraction	5	0.023558	1.805	0.048	Biological Process	GO:0006939	smooth muscle contraction	0.023558	0.508996	5	0	5	104
GO:0014037 Schwann cell differentiation	3	0.0243123	1.083	0.075	Biological Process	GO:0014037	Schwann cell differentiation	0.0243123	0.508996	3	0	3	40
GO:0035335 peptidyl-tyrosine dephosphorylation	5	0.0244316	1.805	0.048	Biological Process	GO:0035335	peptidyl-tyrosine dephosphorylation	0.0244316	0.508996	3	2	5	105
GO:0051046 regulation of secretion	17	0.0248342	6.137	0.026	Biological Process	GO:0051046	regulation of secretion	0.0248342	0.508996	13	4	17	644
GO:0021535 cell migration in hindbrain	2	0.0252295	0.722	0.125	Biological Process	GO:0021535	cell migration in hindbrain	0.0252295	0.508996	0	2	2	16
GO:0035751 regulation of lysosomal lumen pH	2	0.0252295	0.722	0.125	Biological Process	GO:0035751	regulation of lysosomal lumen pH	0.0252295	0.508996	2	0	2	16
GO:0051770 positive regulation of nitric-oxide synthase biosynthetic process	2	0.0252295	0.722	0.125	Biological Process	GO:0051770	positive regulation of nitric-oxide synthase biosynthetic process	0.0252295	0.508996	2	0	2	16
GO:0070431 nucleotide-binding oligomerization domain containing 2 signaling pathway	2	0.0252295	0.722	0.125	Biological Process	GO:0070431	nucleotide-binding oligomerization domain containing 2 signaling pathway	0.0252295	0.508996	2	0	2	16
GO:0090336 positive regulation of brown fat cell differentiation	2	0.0252295	0.722	0.125	Biological Process	GO:0090336	positive regulation of brown fat cell differentiation	0.0252295	0.508996	2	0	2	16
GO:0007212 dopamine receptor signaling pathway	3	0.0259365	1.083	0.073	Biological Process	GO:0007212	dopamine receptor signaling pathway	0.0259365	0.508996	1	2	3	41
GO:0072401 signal transduction involved in DNA integrity checkpoint	4	0.0273224	1.444	0.055	Biological Process	GO:0072401	signal transduction involved in DNA integrity checkpoint	0.0273224	0.508996	2	2	4	73
GO:0072422 signal transduction involved in DNA damage checkpoint	4	0.0273224	1.444	0.055	Biological Process	GO:0072422	signal transduction involved in DNA damage checkpoint	0.0273224	0.508996	2	2	4	73
GO:0006957 complement activation, alternative pathway	2	0.0283032	0.722	0.118	Biological Process	GO:0006957	complement activation, alternative pathway	0.0283032	0.508996	1	1	2	17
GO:0002699 positive regulation of immune effector process	8	0.0283615	2.888	0.035	Biological Process	GO:0002699	positive regulation of immune effector process	0.0283615	0.508996	6	2	8	230
GO:0046474 glycerophospholipid biosynthetic process	8	0.0283615	2.888	0.035	Biological Process	GO:0046474	glycerophospholipid biosynthetic process	0.0283615	0.508996	7	1	8	230
GO:0008654 phospholipid biosynthetic process	9	0.0286172	3.249	0.033	Biological Process	GO:0008654	phospholipid biosynthetic process	0.0286172	0.508996	7	2	9	274
GO:0048871 multicellular organismal homeostasis	14	0.0286212	5.054	0.028	Biological Process	GO:0048871	multicellular organismal homeostasis	0.0286212	0.508996	8	6	14	507
GO:0006221 pyrimidine nucleotide biosynthetic process	3	0.0293555	1.083	0.07	Biological Process	GO:0006221	pyrimidine nucleotide biosynthetic process	0.0293555	0.508996	2	1	3	43
GO:0043484 regulation of RNA splicing	6	0.0296323	2.166	0.04	Biological Process	GO:0043484	regulation of RNA splicing	0.0296323	0.508996	4	2	6	149
GO:0051146 striated muscle cell differentiation	9	0.0297872	3.249	0.033	Biological Process	GO:0051146	striated muscle cell differentiation	0.0297872	0.508996	5	4	9	276
GO:0050891 multicellular organismal water homeostasis	4	0.0297914	1.444	0.053	Biological Process	GO:0050891	multicellular organismal water homeostasis	0.0297914	0.508996	1	3	4	75
GO:0071900 regulation of protein serine/threonine kinase activity	14	0.0298757	5.054	0.027	Biological Process	GO:0071900	regulation of protein serine/threonine kinase activity	0.0298757	0.508996	12	2	14	510
GO:0001112 DNA-templated transcriptional open complex formation	1	0.0309807	0.361	0.5	Biological Process	GO:0001112	DNA-templated transcriptional open complex formation	0.0309807	0.508996	1	0	1	2
GO:0001120 protein-DNA complex remodeling	1	0.0309807	0.361	0.5	Biological Process	GO:0001120	protein-DNA complex remodeling	0.0309807	0.508996	1	0	1	2
GO:0001970 positive regulation of activation of membrane attack complex	1	0.0309807	0.361	0.5	Biological Process	GO:0001970	positive regulation of activation of membrane attack complex	0.0309807	0.508996	1	0	1	2
GO:0001994 norepinephrine-epinephrine vasoconstriction involved in regulation of systemic arterial blood pressure	1	0.0309807	0.361	0.5	Biological Process	GO:0001994	norepinephrine-epinephrine vasoconstriction involved in regulation of systemic arterial blood pressure	0.0309807	0.508996	0	1	1	2
GO:0002032 desensitization of G protein-coupled receptor signaling pathway by arrestin	1	0.0309807	0.361	0.5	Biological Process	GO:0002032	desensitization of G protein-coupled receptor signaling pathway by arrestin	0.0309807	0.508996	1	0	1	2
GO:0002384 hepatic immune response	1	0.0309807	0.361	0.5	Biological Process	GO:0002384	hepatic immune response	0.0309807	0.508996	1	0	1	2
GO:0002930 trabecular meshwork development	1	0.0309807	0.361	0.5	Biological Process	GO:0002930	trabecular meshwork development	0.0309807	0.508996	1	0	1	2
GO:0002940 tRNA N2-guanine methylation	1	0.0309807	0.361	0.5	Biological Process	GO:0002940	tRNA N2-guanine methylation	0.0309807	0.508996	1	0	1	2
GO:0006083 acetate metabolic process	1	0.0309807	0.361	0.5	Biological Process	GO:0006083	acetate metabolic process	0.0309807	0.508996	0	1	1	2
GO:0006583 melanin biosynthetic process from tyrosine	1	0.0309807	0.361	0.5	Biological Process	GO:0006583	melanin biosynthetic process from tyrosine	0.0309807	0.508996	0	1	1	2
GO:0007521 muscle cell fate determination	1	0.0309807	0.361	0.5	Biological Process	GO:0007521	muscle cell fate determination	0.0309807	0.508996	1	0	1	2
GO:0015817 histidine transport	1	0.0309807	0.361	0.5	Biological Process	GO:0015817	histidine transport	0.0309807	0.508996	0	1	1	2
GO:0015823 phenylalanine transport	1	0.0309807	0.361	0.5	Biological Process	GO:0015823	phenylalanine transport	0.0309807	0.508996	0	1	1	2
GO:0016046 detection of fungus	1	0.0309807	0.361	0.5	Biological Process	GO:0016046	detection of fungus	0.0309807	0.508996	1	0	1	2
GO:0016998 cell wall macromolecule catabolic process	1	0.0309807	0.361	0.5	Biological Process	GO:0016998	cell wall macromolecule catabolic process	0.0309807	0.508996	0	1	1	2
GO:0019413 acetate biosynthetic process	1	0.0309807	0.361	0.5	Biological Process	GO:0019413	acetate biosynthetic process	0.0309807	0.508996	0	1	1	2
GO:0019427 acetyl-CoA biosynthetic process from acetate	1	0.0309807	0.361	0.5	Biological Process	GO:0019427	acetyl-CoA biosynthetic process from acetate	0.0309807	0.508996	0	1	1	2
GO:0019542 propionate biosynthetic process	1	0.0309807	0.361	0.5	Biological Process	GO:0019542	propionate biosynthetic process	0.0309807	0.508996	0	1	1	2
GO:0021593 rhombomere morphogenesis	1	0.0309807	0.361	0.5	Biological Process	GO:0021593	rhombomere morphogenesis	0.0309807	0.508996	1	0	1	2
GO:0021658 rhombomere 3 morphogenesis	1	0.0309807	0.361	0.5	Biological Process	GO:0021658	rhombomere 3 morphogenesis	0.0309807	0.508996	1	0	1	2
GO:0021847 ventricular zone neuroblast division	1	0.0309807	0.361	0.5	Biological Process	GO:0021847	ventricular zone neuroblast division	0.0309807	0.508996	0	1	1	2
GO:0021896 forebrain astrocyte differentiation	1	0.0309807	0.361	0.5	Biological Process	GO:0021896	forebrain astrocyte differentiation	0.0309807	0.508996	1	0	1	2
GO:0021897 forebrain astrocyte development	1	0.0309807	0.361	0.5	Biological Process	GO:0021897	forebrain astrocyte development	0.0309807	0.508996	1	0	1	2
GO:0030860 regulation of polarized epithelial cell differentiation	1	0.0309807	0.361	0.5	Biological Process	GO:0030860	regulation of polarized epithelial cell differentiation	0.0309807	0.508996	0	1	1	2
GO:0030887 positive regulation of myeloid dendritic cell activation	1	0.0309807	0.361	0.5	Biological Process	GO:0030887	positive regulation of myeloid dendritic cell activation	0.0309807	0.508996	1	0	1	2
GO:0032468 Golgi calcium ion homeostasis	1	0.0309807	0.361	0.5	Biological Process	GO:0032468	Golgi calcium ion homeostasis	0.0309807	0.508996	1	0	1	2
GO:0032472 Golgi calcium ion transport	1	0.0309807	0.361	0.5	Biological Process	GO:0032472	Golgi calcium ion transport	0.0309807	0.508996	1	0	1	2
GO:0032707 negative regulation of interleukin-23 production	1	0.0309807	0.361	0.5	Biological Process	GO:0032707	negative regulation of interleukin-23 production	0.0309807	0.508996	1	0	1	2
GO:0032775 DNA methylation on adenine	1	0.0309807	0.361	0.5	Biological Process	GO:0032775	DNA methylation on adenine	0.0309807	0.508996	1	0	1	2
GO:0036309 protein localization to M-band	1	0.0309807	0.361	0.5	Biological Process	GO:0036309	protein localization to M-band	0.0309807	0.508996	0	1	1	2
GO:0036316 SREBP-SCAP complex retention in endoplasmic reticulum	1	0.0309807	0.361	0.5	Biological Process	GO:0036316	SREBP-SCAP complex retention in endoplasmic reticulum	0.0309807	0.508996	1	0	1	2
GO:0042264 peptidyl-aspartic acid hydroxylation	1	0.0309807	0.361	0.5	Biological Process	GO:0042264	peptidyl-aspartic acid hydroxylation	0.0309807	0.508996	1	0	1	2
GO:0043381 negative regulation of memory T cell differentiation	1	0.0309807	0.361	0.5	Biological Process	GO:0043381	negative regulation of memory T cell differentiation	0.0309807	0.508996	1	0	1	2
GO:0045918 negative regulation of cytolysis	1	0.0309807	0.361	0.5	Biological Process	GO:0045918	negative regulation of cytolysis	0.0309807	0.508996	1	0	1	2
GO:0048211 Golgi vesicle docking	1	0.0309807	0.361	0.5	Biological Process	GO:0048211	Golgi vesicle docking	0.0309807	0.508996	1	0	1	2
GO:0051466 positive regulation of corticotropin-releasing hormone secretion	1	0.0309807	0.361	0.5	Biological Process	GO:0051466	positive regulation of corticotropin-releasing hormone secretion	0.0309807	0.508996	0	1	1	2
GO:0051877 pigment granule aggregation in cell center	1	0.0309807	0.361	0.5	Biological Process	GO:0051877	pigment granule aggregation in cell center	0.0309807	0.508996	1	0	1	2
GO:0060629 regulation of homologous chromosome segregation	1	0.0309807	0.361	0.5	Biological Process	GO:0060629	regulation of homologous chromosome segregation	0.0309807	0.508996	1	0	1	2
GO:0060857 establishment of glial blood-brain barrier	1	0.0309807	0.361	0.5	Biological Process	GO:0060857	establishment of glial blood-brain barrier	0.0309807	0.508996	0	1	1	2
GO:0061402 positive regulation of transcription from RNA polymerase II promoter in response to acidic pH	1	0.0309807	0.361	0.5	Biological Process	GO:0061402	positive regulation of transcription from RNA polymerase II promoter in response to acidic pH	0.0309807	0.508996	0	1	1	2
GO:0061884 regulation of mini excitatory postsynaptic potential	1	0.0309807	0.361	0.5	Biological Process	GO:0061884	regulation of mini excitatory postsynaptic potential	0.0309807	0.508996	1	0	1	2
GO:0061885 positive regulation of mini excitatory postsynaptic potential	1	0.0309807	0.361	0.5	Biological Process	GO:0061885	positive regulation of mini excitatory postsynaptic potential	0.0309807	0.508996	1	0	1	2
GO:0070488 neutrophil aggregation	1	0.0309807	0.361	0.5	Biological Process	GO:0070488	neutrophil aggregation	0.0309807	0.508996	1	0	1	2
GO:0090362 positive regulation of platelet-derived growth factor production	1	0.0309807	0.361	0.5	Biological Process	GO:0090362	positive regulation of platelet-derived growth factor production	0.0309807	0.508996	1	0	1	2
GO:0090386 phagosome maturation involved in apoptotic cell clearance	1	0.0309807	0.361	0.5	Biological Process	GO:0090386	phagosome maturation involved in apoptotic cell clearance	0.0309807	0.508996	1	0	1	2
GO:0090387 phagolysosome assembly involved in apoptotic cell clearance	1	0.0309807	0.361	0.5	Biological Process	GO:0090387	phagolysosome assembly involved in apoptotic cell clearance	0.0309807	0.508996	1	0	1	2
GO:0098816 mini excitatory postsynaptic potential	1	0.0309807	0.361	0.5	Biological Process	GO:0098816	mini excitatory postsynaptic potential	0.0309807	0.508996	1	0	1	2
GO:0098886 modification of dendritic spine	1	0.0309807	0.361	0.5	Biological Process	GO:0098886	modification of dendritic spine	0.0309807	0.508996	0	1	1	2
GO:0120049 snRNA (adenine-N6)-methylation	1	0.0309807	0.361	0.5	Biological Process	GO:0120049	snRNA (adenine-N6)-methylation	0.0309807	0.508996	1	0	1	2
GO:1902823 negative regulation of late endosome to lysosome transport	1	0.0309807	0.361	0.5	Biological Process	GO:1902823	negative regulation of late endosome to lysosome transport	0.0309807	0.508996	1	0	1	2
GO:1903216 regulation of protein processing involved in protein targeting to mitochondrion	1	0.0309807	0.361	0.5	Biological Process	GO:1903216	regulation of protein processing involved in protein targeting to mitochondrion	0.0309807	0.508996	1	0	1	2
GO:1903217 negative regulation of protein processing involved in protein targeting to mitochondrion	1	0.0309807	0.361	0.5	Biological Process	GO:1903217	negative regulation of protein processing involved in protein targeting to mitochondrion	0.0309807	0.508996	1	0	1	2
GO:1903336 negative regulation of vacuolar transport	1	0.0309807	0.361	0.5	Biological Process	GO:1903336	negative regulation of vacuolar transport	0.0309807	0.508996	1	0	1	2
GO:1903433 regulation of constitutive secretory pathway	1	0.0309807	0.361	0.5	Biological Process	GO:1903433	regulation of constitutive secretory pathway	0.0309807	0.508996	1	0	1	2
GO:1903929 primary palate development	1	0.0309807	0.361	0.5	Biological Process	GO:1903929	primary palate development	0.0309807	0.508996	1	0	1	2
GO:1904022 positive regulation of G protein-coupled receptor internalization	1	0.0309807	0.361	0.5	Biological Process	GO:1904022	positive regulation of G protein-coupled receptor internalization	0.0309807	0.508996	0	1	1	2
GO:1904270 pyroptosome complex assembly	1	0.0309807	0.361	0.5	Biological Process	GO:1904270	pyroptosome complex assembly	0.0309807	0.508996	1	0	1	2
GO:1904556 L-tryptophan transmembrane transport	1	0.0309807	0.361	0.5	Biological Process	GO:1904556	L-tryptophan transmembrane transport	0.0309807	0.508996	0	1	1	2
GO:1990784 response to dsDNA	1	0.0309807	0.361	0.5	Biological Process	GO:1990784	response to dsDNA	0.0309807	0.508996	1	0	1	2
GO:1990786 cellular response to dsDNA	1	0.0309807	0.361	0.5	Biological Process	GO:1990786	cellular response to dsDNA	0.0309807	0.508996	1	0	1	2
GO:2000485 regulation of glutamine transport	1	0.0309807	0.361	0.5	Biological Process	GO:2000485	regulation of glutamine transport	0.0309807	0.508996	0	1	1	2
GO:0072395 signal transduction involved in cell cycle checkpoint	4	0.0310738	1.444	0.053	Biological Process	GO:0072395	signal transduction involved in cell cycle checkpoint	0.0310738	0.508996	2	2	4	76
GO:1902369 negative regulation of RNA catabolic process	4	0.0310738	1.444	0.053	Biological Process	GO:1902369	negative regulation of RNA catabolic process	0.0310738	0.508996	2	2	4	76
GO:0045776 negative regulation of blood pressure	3	0.0311499	1.083	0.068	Biological Process	GO:0045776	negative regulation of blood pressure	0.0311499	0.508996	1	2	3	44
GO:0048066 developmental pigmentation	3	0.0311499	1.083	0.068	Biological Process	GO:0048066	developmental pigmentation	0.0311499	0.508996	2	1	3	44
GO:0002285 lymphocyte activation involved in immune response	7	0.031396	2.527	0.036	Biological Process	GO:0002285	lymphocyte activation involved in immune response	0.031396	0.508996	7	0	7	192
GO:0040037 negative regulation of fibroblast growth factor receptor signaling pathway	2	0.0315184	0.722	0.111	Biological Process	GO:0040037	negative regulation of fibroblast growth factor receptor signaling pathway	0.0315184	0.508996	0	2	2	18
GO:0048532 anatomical structure arrangement	2	0.0315184	0.722	0.111	Biological Process	GO:0048532	anatomical structure arrangement	0.0315184	0.508996	1	1	2	18
GO:0070269 pyroptosis	2	0.0315184	0.722	0.111	Biological Process	GO:0070269	pyroptosis	0.0315184	0.508996	1	1	2	18
GO:1902683 regulation of receptor localization to synapse	2	0.0315184	0.722	0.111	Biological Process	GO:1902683	regulation of receptor localization to synapse	0.0315184	0.508996	1	1	2	18
GO:2000258 negative regulation of protein activation cascade	2	0.0315184	0.722	0.111	Biological Process	GO:2000258	negative regulation of protein activation cascade	0.0315184	0.508996	2	0	2	18
GO:0050776 regulation of immune response	28	0.0323425	10.108	0.023	Biological Process	GO:0050776	regulation of immune response	0.0323425	0.508996	19	9	28	1243
GO:0097755 positive regulation of blood vessel diameter	3	0.0330006	1.083	0.067	Biological Process	GO:0097755	positive regulation of blood vessel diameter	0.0330006	0.508996	2	1	3	45
GO:0015748 organophosphate ester transport	5	0.0332366	1.805	0.044	Biological Process	GO:0015748	organophosphate ester transport	0.0332366	0.508996	4	1	5	114
GO:0072359 circulatory system development	25	0.0339871	9.025	0.023	Biological Process	GO:0072359	circulatory system development	0.0339871	0.508996	17	8	25	1087
GO:0031349 positive regulation of defense response	14	0.0343491	5.054	0.027	Biological Process	GO:0031349	positive regulation of defense response	0.0343491	0.508996	10	4	14	520
GO:0031290 retinal ganglion cell axon guidance	2	0.0348699	0.722	0.105	Biological Process	GO:0031290	retinal ganglion cell axon guidance	0.0348699	0.508996	1	1	2	19
GO:0071498 cellular response to fluid shear stress	2	0.0348699	0.722	0.105	Biological Process	GO:0071498	cellular response to fluid shear stress	0.0348699	0.508996	2	0	2	19
GO:0001895 retina homeostasis	4	0.0351138	1.444	0.051	Biological Process	GO:0001895	retina homeostasis	0.0351138	0.508996	2	2	4	79
GO:0048708 astrocyte differentiation	4	0.0351138	1.444	0.051	Biological Process	GO:0048708	astrocyte differentiation	0.0351138	0.508996	4	0	4	79
GO:0014902 myotube differentiation	5	0.0354288	1.805	0.043	Biological Process	GO:0014902	myotube differentiation	0.0354288	0.508996	3	2	5	116
GO:0071702 organic substance transport	52	0.0356634	18.773	0.02	Biological Process	GO:0071702	organic substance transport	0.0356634	0.508996	41	11	52	2608
GO:0001894 tissue homeostasis	8	0.035916	2.888	0.033	Biological Process	GO:0001894	tissue homeostasis	0.035916	0.508996	6	2	8	241
GO:0016070 RNA metabolic process	88	0.0363323	31.769	0.019	Biological Process	GO:0016070	RNA metabolic process	0.0363323	0.508996	70	18	88	4754
GO:0099601 regulation of neurotransmitter receptor activity	4	0.0365249	1.444	0.05	Biological Process	GO:0099601	regulation of neurotransmitter receptor activity	0.0365249	0.508996	3	1	4	80
GO:0006661 phosphatidylinositol biosynthetic process	5	0.0365577	1.805	0.043	Biological Process	GO:0006661	phosphatidylinositol biosynthetic process	0.0365577	0.508996	5	0	5	117
GO:0031279 regulation of cyclase activity	3	0.0368701	1.083	0.064	Biological Process	GO:0031279	regulation of cyclase activity	0.0368701	0.508996	2	1	3	47
GO:0035329 hippo signaling	3	0.0368701	1.083	0.064	Biological Process	GO:0035329	hippo signaling	0.0368701	0.508996	3	0	3	47
GO:0046483 heterocycle metabolic process	111	0.0368884	40.072	0.018	Biological Process	GO:0046483	heterocycle metabolic process	0.0368884	0.508996	87	24	111	6171
GO:0002312 B cell activation involved in immune response	4	0.0379684	1.444	0.049	Biological Process	GO:0002312	B cell activation involved in immune response	0.0379684	0.508996	4	0	4	81
GO:0042310 vasoconstriction	4	0.0379684	1.444	0.049	Biological Process	GO:0042310	vasoconstriction	0.0379684	0.508996	2	2	4	81
GO:0097756 negative regulation of blood vessel diameter	4	0.0379684	1.444	0.049	Biological Process	GO:0097756	negative regulation of blood vessel diameter	0.0379684	0.508996	2	2	4	81
GO:0019373 epoxygenase P450 pathway	2	0.0383528	0.722	0.1	Biological Process	GO:0019373	epoxygenase P450 pathway	0.0383528	0.508996	2	0	2	20
GO:0051767 nitric-oxide synthase biosynthetic process	2	0.0383528	0.722	0.1	Biological Process	GO:0051767	nitric-oxide synthase biosynthetic process	0.0383528	0.508996	2	0	2	20
GO:0051769 regulation of nitric-oxide synthase biosynthetic process	2	0.0383528	0.722	0.1	Biological Process	GO:0051769	regulation of nitric-oxide synthase biosynthetic process	0.0383528	0.508996	2	0	2	20
GO:1990182 exosomal secretion	2	0.0383528	0.722	0.1	Biological Process	GO:1990182	exosomal secretion	0.0383528	0.508996	2	0	2	20
GO:0051301 cell division	16	0.0386041	5.776	0.025	Biological Process	GO:0051301	cell division	0.0386041	0.508996	14	2	16	629
GO:1903530 regulation of secretion by cell	15	0.038815	5.415	0.026	Biological Process	GO:1903530	regulation of secretion by cell	0.038815	0.508996	11	4	15	579
GO:0045860 positive regulation of protein kinase activity	14	0.03981	5.054	0.026	Biological Process	GO:0045860	positive regulation of protein kinase activity	0.03981	0.508996	10	4	14	531
GO:0080134 regulation of response to stress	37	0.0401301	13.357	0.021	Biological Process	GO:0080134	regulation of response to stress	0.0401301	0.508996	25	12	37	1768
GO:0030104 water homeostasis	4	0.0409523	1.444	0.048	Biological Process	GO:0030104	water homeostasis	0.0409523	0.508996	1	3	4	83
GO:0008356 asymmetric cell division	2	0.041962	0.722	0.095	Biological Process	GO:0008356	asymmetric cell division	0.041962	0.508996	2	0	2	21
GO:0010042 response to manganese ion	2	0.041962	0.722	0.095	Biological Process	GO:0010042	response to manganese ion	0.041962	0.508996	2	0	2	21
GO:0010881 regulation of cardiac muscle contraction by regulation of the release of sequestered calcium ion	2	0.041962	0.722	0.095	Biological Process	GO:0010881	regulation of cardiac muscle contraction by regulation of the release of sequestered calcium ion	0.041962	0.508996	1	1	2	21
GO:0039702 viral budding via host ESCRT complex	2	0.041962	0.722	0.095	Biological Process	GO:0039702	viral budding via host ESCRT complex	0.041962	0.508996	2	0	2	21
GO:0097734 extracellular exosome biogenesis	2	0.041962	0.722	0.095	Biological Process	GO:0097734	extracellular exosome biogenesis	0.041962	0.508996	2	0	2	21
GO:0101023 vascular endothelial cell proliferation	2	0.041962	0.722	0.095	Biological Process	GO:0101023	vascular endothelial cell proliferation	0.041962	0.508996	1	1	2	21
GO:1902307 positive regulation of sodium ion transmembrane transport	2	0.041962	0.722	0.095	Biological Process	GO:1902307	positive regulation of sodium ion transmembrane transport	0.041962	0.508996	0	2	2	21
GO:1905562 regulation of vascular endothelial cell proliferation	2	0.041962	0.722	0.095	Biological Process	GO:1905562	regulation of vascular endothelial cell proliferation	0.041962	0.508996	1	1	2	21
GO:1901342 regulation of vasculature development	10	0.0421931	3.61	0.029	Biological Process	GO:1901342	regulation of vasculature development	0.0421931	0.508996	7	3	10	341
GO:0043549 regulation of kinase activity	21	0.0436206	7.581	0.023	Biological Process	GO:0043549	regulation of kinase activity	0.0436206	0.508996	15	6	21	900
GO:0045089 positive regulation of innate immune response	11	0.0438437	3.971	0.028	Biological Process	GO:0045089	positive regulation of innate immune response	0.0438437	0.508996	7	4	11	391
GO:0002684 positive regulation of immune system process	27	0.0442052	9.747	0.022	Biological Process	GO:0002684	positive regulation of immune system process	0.0442052	0.508996	20	7	27	1225
GO:0006725 cellular aromatic compound metabolic process	111	0.0445901	40.072	0.018	Biological Process	GO:0006725	cellular aromatic compound metabolic process	0.0445901	0.508996	86	25	111	6215
GO:0003044 regulation of systemic arterial blood pressure mediated by a chemical signal	3	0.0452719	1.083	0.059	Biological Process	GO:0003044	regulation of systemic arterial blood pressure mediated by a chemical signal	0.0452719	0.508996	1	2	3	51
GO:0050873 brown fat cell differentiation	3	0.0452719	1.083	0.059	Biological Process	GO:0050873	brown fat cell differentiation	0.0452719	0.508996	3	0	3	51
GO:0050885 neuromuscular process controlling balance	3	0.0452719	1.083	0.059	Biological Process	GO:0050885	neuromuscular process controlling balance	0.0452719	0.508996	0	3	3	51
GO:0002320 lymphoid progenitor cell differentiation	2	0.0456929	0.722	0.091	Biological Process	GO:0002320	lymphoid progenitor cell differentiation	0.0456929	0.508996	2	0	2	22
GO:0007130 synaptonemal complex assembly	2	0.0456929	0.722	0.091	Biological Process	GO:0007130	synaptonemal complex assembly	0.0456929	0.508996	1	1	2	22
GO:0007617 mating behavior	2	0.0456929	0.722	0.091	Biological Process	GO:0007617	mating behavior	0.0456929	0.508996	0	2	2	22
GO:0009190 cyclic nucleotide biosynthetic process	2	0.0456929	0.722	0.091	Biological Process	GO:0009190	cyclic nucleotide biosynthetic process	0.0456929	0.508996	0	2	2	22
GO:0032402 melanosome transport	2	0.0456929	0.722	0.091	Biological Process	GO:0032402	melanosome transport	0.0456929	0.508996	2	0	2	22
GO:0035970 peptidyl-threonine dephosphorylation	2	0.0456929	0.722	0.091	Biological Process	GO:0035970	peptidyl-threonine dephosphorylation	0.0456929	0.508996	1	1	2	22
GO:0036315 cellular response to sterol	2	0.0456929	0.722	0.091	Biological Process	GO:0036315	cellular response to sterol	0.0456929	0.508996	2	0	2	22
GO:0051349 positive regulation of lyase activity	2	0.0456929	0.722	0.091	Biological Process	GO:0051349	positive regulation of lyase activity	0.0456929	0.508996	1	1	2	22
GO:0052652 cyclic purine nucleotide metabolic process	2	0.0456929	0.722	0.091	Biological Process	GO:0052652	cyclic purine nucleotide metabolic process	0.0456929	0.508996	0	2	2	22
GO:0000711 meiotic DNA repair synthesis	1	0.0461106	0.361	0.333	Biological Process	GO:0000711	meiotic DNA repair synthesis	0.0461106	0.508996	0	1	1	3
GO:0001971 negative regulation of activation of membrane attack complex	1	0.0461106	0.361	0.333	Biological Process	GO:0001971	negative regulation of activation of membrane attack complex	0.0461106	0.508996	1	0	1	3
GO:0002184 cytoplasmic translational termination	1	0.0461106	0.361	0.333	Biological Process	GO:0002184	cytoplasmic translational termination	0.0461106	0.508996	0	1	1	3
GO:0003095 pressure natriuresis	1	0.0461106	0.361	0.333	Biological Process	GO:0003095	pressure natriuresis	0.0461106	0.508996	1	0	1	3
GO:0003138 primary heart field specification	1	0.0461106	0.361	0.333	Biological Process	GO:0003138	primary heart field specification	0.0461106	0.508996	1	0	1	3
GO:0006867 asparagine transport	1	0.0461106	0.361	0.333	Biological Process	GO:0006867	asparagine transport	0.0461106	0.508996	0	1	1	3
GO:0010609 mRNA localization resulting in posttranscriptional regulation of gene expression	1	0.0461106	0.361	0.333	Biological Process	GO:0010609	mRNA localization resulting in posttranscriptional regulation of gene expression	0.0461106	0.508996	0	1	1	3
GO:0014040 positive regulation of Schwann cell differentiation	1	0.0461106	0.361	0.333	Biological Process	GO:0014040	positive regulation of Schwann cell differentiation	0.0461106	0.508996	1	0	1	3
GO:0014707 branchiomeric skeletal muscle development	1	0.0461106	0.361	0.333	Biological Process	GO:0014707	branchiomeric skeletal muscle development	0.0461106	0.508996	1	0	1	3
GO:0016189 synaptic vesicle to endosome fusion	1	0.0461106	0.361	0.333	Biological Process	GO:0016189	synaptic vesicle to endosome fusion	0.0461106	0.508996	1	0	1	3
GO:0016267 O-glycan processing, core 1	1	0.0461106	0.361	0.333	Biological Process	GO:0016267	O-glycan processing, core 1	0.0461106	0.508996	1	0	1	3
GO:0016344 meiotic chromosome movement towards spindle pole	1	0.0461106	0.361	0.333	Biological Process	GO:0016344	meiotic chromosome movement towards spindle pole	0.0461106	0.508996	1	0	1	3
GO:0019254 carnitine metabolic process, CoA-linked	1	0.0461106	0.361	0.333	Biological Process	GO:0019254	carnitine metabolic process, CoA-linked	0.0461106	0.508996	1	0	1	3
GO:0021569 rhombomere 3 development	1	0.0461106	0.361	0.333	Biological Process	GO:0021569	rhombomere 3 development	0.0461106	0.508996	1	0	1	3
GO:0021571 rhombomere 5 development	1	0.0461106	0.361	0.333	Biological Process	GO:0021571	rhombomere 5 development	0.0461106	0.508996	1	0	1	3
GO:0030241 skeletal muscle myosin thick filament assembly	1	0.0461106	0.361	0.333	Biological Process	GO:0030241	skeletal muscle myosin thick filament assembly	0.0461106	0.508996	1	0	1	3
GO:0030451 regulation of complement activation, alternative pathway	1	0.0461106	0.361	0.333	Biological Process	GO:0030451	regulation of complement activation, alternative pathway	0.0461106	0.508996	1	0	1	3
GO:0032227 negative regulation of synaptic transmission, dopaminergic	1	0.0461106	0.361	0.333	Biological Process	GO:0032227	negative regulation of synaptic transmission, dopaminergic	0.0461106	0.508996	1	0	1	3
GO:0033861 negative regulation of NAD(P)H oxidase activity	1	0.0461106	0.361	0.333	Biological Process	GO:0033861	negative regulation of NAD(P)H oxidase activity	0.0461106	0.508996	0	1	1	3
GO:0034242 negative regulation of syncytium formation by plasma membrane fusion	1	0.0461106	0.361	0.333	Biological Process	GO:0034242	negative regulation of syncytium formation by plasma membrane fusion	0.0461106	0.508996	0	1	1	3
GO:0034769 basement membrane disassembly	1	0.0461106	0.361	0.333	Biological Process	GO:0034769	basement membrane disassembly	0.0461106	0.508996	0	1	1	3
GO:0035283 central nervous system segmentation	1	0.0461106	0.361	0.333	Biological Process	GO:0035283	central nervous system segmentation	0.0461106	0.508996	1	0	1	3
GO:0035284 brain segmentation	1	0.0461106	0.361	0.333	Biological Process	GO:0035284	brain segmentation	0.0461106	0.508996	1	0	1	3
GO:0035494 SNARE complex disassembly	1	0.0461106	0.361	0.333	Biological Process	GO:0035494	SNARE complex disassembly	0.0461106	0.508996	1	0	1	3
GO:0035983 response to trichostatin A	1	0.0461106	0.361	0.333	Biological Process	GO:0035983	response to trichostatin A	0.0461106	0.508996	1	0	1	3
GO:0035984 cellular response to trichostatin A	1	0.0461106	0.361	0.333	Biological Process	GO:0035984	cellular response to trichostatin A	0.0461106	0.508996	1	0	1	3
GO:0038154 interleukin-11-mediated signaling pathway	1	0.0461106	0.361	0.333	Biological Process	GO:0038154	interleukin-11-mediated signaling pathway	0.0461106	0.508996	1	0	1	3
GO:0042268 regulation of cytolysis	1	0.0461106	0.361	0.333	Biological Process	GO:0042268	regulation of cytolysis	0.0461106	0.508996	1	0	1	3
GO:0043316 cytotoxic T cell degranulation	1	0.0461106	0.361	0.333	Biological Process	GO:0043316	cytotoxic T cell degranulation	0.0461106	0.508996	1	0	1	3
GO:0043396 corticotropin-releasing hormone secretion	1	0.0461106	0.361	0.333	Biological Process	GO:0043396	corticotropin-releasing hormone secretion	0.0461106	0.508996	0	1	1	3
GO:0043397 regulation of corticotropin-releasing hormone secretion	1	0.0461106	0.361	0.333	Biological Process	GO:0043397	regulation of corticotropin-releasing hormone secretion	0.0461106	0.508996	0	1	1	3
GO:0045196 establishment or maintenance of neuroblast polarity	1	0.0461106	0.361	0.333	Biological Process	GO:0045196	establishment or maintenance of neuroblast polarity	0.0461106	0.508996	1	0	1	3
GO:0045200 establishment of neuroblast polarity	1	0.0461106	0.361	0.333	Biological Process	GO:0045200	establishment of neuroblast polarity	0.0461106	0.508996	1	0	1	3
GO:0045957 negative regulation of complement activation, alternative pathway	1	0.0461106	0.361	0.333	Biological Process	GO:0045957	negative regulation of complement activation, alternative pathway	0.0461106	0.508996	1	0	1	3
GO:0051365 cellular response to potassium ion starvation	1	0.0461106	0.361	0.333	Biological Process	GO:0051365	cellular response to potassium ion starvation	0.0461106	0.508996	0	1	1	3
GO:0051598 meiotic recombination checkpoint	1	0.0461106	0.361	0.333	Biological Process	GO:0051598	meiotic recombination checkpoint	0.0461106	0.508996	1	0	1	3
GO:0060025 regulation of synaptic activity	1	0.0461106	0.361	0.333	Biological Process	GO:0060025	regulation of synaptic activity	0.0461106	0.508996	1	0	1	3
GO:0060183 apelin receptor signaling pathway	1	0.0461106	0.361	0.333	Biological Process	GO:0060183	apelin receptor signaling pathway	0.0461106	0.508996	0	1	1	3
GO:0060545 positive regulation of necroptotic process	1	0.0461106	0.361	0.333	Biological Process	GO:0060545	positive regulation of necroptotic process	0.0461106	0.508996	0	1	1	3
GO:0070430 positive regulation of nucleotide-binding oligomerization domain containing 1 signaling pathway	1	0.0461106	0.361	0.333	Biological Process	GO:0070430	positive regulation of nucleotide-binding oligomerization domain containing 1 signaling pathway	0.0461106	0.508996	1	0	1	3
GO:0071688 striated muscle myosin thick filament assembly	1	0.0461106	0.361	0.333	Biological Process	GO:0071688	striated muscle myosin thick filament assembly	0.0461106	0.508996	1	0	1	3
GO:0072139 glomerular parietal epithelial cell differentiation	1	0.0461106	0.361	0.333	Biological Process	GO:0072139	glomerular parietal epithelial cell differentiation	0.0461106	0.508996	1	0	1	3
GO:0090210 regulation of establishment of blood-brain barrier	1	0.0461106	0.361	0.333	Biological Process	GO:0090210	regulation of establishment of blood-brain barrier	0.0461106	0.508996	1	0	1	3
GO:0090360 platelet-derived growth factor production	1	0.0461106	0.361	0.333	Biological Process	GO:0090360	platelet-derived growth factor production	0.0461106	0.508996	1	0	1	3
GO:0090361 regulation of platelet-derived growth factor production	1	0.0461106	0.361	0.333	Biological Process	GO:0090361	regulation of platelet-derived growth factor production	0.0461106	0.508996	1	0	1	3
GO:0097051 establishment of protein localization to endoplasmic reticulum membrane	1	0.0461106	0.361	0.333	Biological Process	GO:0097051	establishment of protein localization to endoplasmic reticulum membrane	0.0461106	0.508996	1	0	1	3
GO:1900005 positive regulation of serine-type endopeptidase activity	1	0.0461106	0.361	0.333	Biological Process	GO:1900005	positive regulation of serine-type endopeptidase activity	0.0461106	0.508996	1	0	1	3
GO:1902499 positive regulation of protein autoubiquitination	1	0.0461106	0.361	0.333	Biological Process	GO:1902499	positive regulation of protein autoubiquitination	0.0461106	0.508996	1	0	1	3
GO:1902573 positive regulation of serine-type peptidase activity	1	0.0461106	0.361	0.333	Biological Process	GO:1902573	positive regulation of serine-type peptidase activity	0.0461106	0.508996	1	0	1	3
GO:1902869 regulation of amacrine cell differentiation	1	0.0461106	0.361	0.333	Biological Process	GO:1902869	regulation of amacrine cell differentiation	0.0461106	0.508996	0	1	1	3
GO:1903292 protein localization to Golgi membrane	1	0.0461106	0.361	0.333	Biological Process	GO:1903292	protein localization to Golgi membrane	0.0461106	0.508996	1	0	1	3
GO:1903650 negative regulation of cytoplasmic transport	1	0.0461106	0.361	0.333	Biological Process	GO:1903650	negative regulation of cytoplasmic transport	0.0461106	0.508996	1	0	1	3
GO:1903742 regulation of anterograde synaptic vesicle transport	1	0.0461106	0.361	0.333	Biological Process	GO:1903742	regulation of anterograde synaptic vesicle transport	0.0461106	0.508996	0	1	1	3
GO:1903971 positive regulation of response to macrophage colony-stimulating factor	1	0.0461106	0.361	0.333	Biological Process	GO:1903971	positive regulation of response to macrophage colony-stimulating factor	0.0461106	0.508996	1	0	1	3
GO:1903974 positive regulation of cellular response to macrophage colony-stimulating factor stimulus	1	0.0461106	0.361	0.333	Biological Process	GO:1903974	positive regulation of cellular response to macrophage colony-stimulating factor stimulus	0.0461106	0.508996	1	0	1	3
GO:1904178 negative regulation of adipose tissue development	1	0.0461106	0.361	0.333	Biological Process	GO:1904178	negative regulation of adipose tissue development	0.0461106	0.508996	0	1	1	3
GO:1904381 Golgi apparatus mannose trimming	1	0.0461106	0.361	0.333	Biological Process	GO:1904381	Golgi apparatus mannose trimming	0.0461106	0.508996	1	0	1	3
GO:1904466 positive regulation of matrix metallopeptidase secretion	1	0.0461106	0.361	0.333	Biological Process	GO:1904466	positive regulation of matrix metallopeptidase secretion	0.0461106	0.508996	1	0	1	3
GO:1904669 ATP export	1	0.0461106	0.361	0.333	Biological Process	GO:1904669	ATP export	0.0461106	0.508996	1	0	1	3
GO:1904693 midbrain morphogenesis	1	0.0461106	0.361	0.333	Biological Process	GO:1904693	midbrain morphogenesis	0.0461106	0.508996	1	0	1	3
GO:1904694 negative regulation of vascular smooth muscle contraction	1	0.0461106	0.361	0.333	Biological Process	GO:1904694	negative regulation of vascular smooth muscle contraction	0.0461106	0.508996	1	0	1	3
GO:1905289 regulation of CAMKK-AMPK signaling cascade	1	0.0461106	0.361	0.333	Biological Process	GO:1905289	regulation of CAMKK-AMPK signaling cascade	0.0461106	0.508996	1	0	1	3
GO:1990180 mitochondrial tRNA 3'-end processing	1	0.0461106	0.361	0.333	Biological Process	GO:1990180	mitochondrial tRNA 3'-end processing	0.0461106	0.508996	1	0	1	3
GO:1990911 response to psychosocial stress	1	0.0461106	0.361	0.333	Biological Process	GO:1990911	response to psychosocial stress	0.0461106	0.508996	1	0	1	3
GO:2000111 positive regulation of macrophage apoptotic process	1	0.0461106	0.361	0.333	Biological Process	GO:2000111	positive regulation of macrophage apoptotic process	0.0461106	0.508996	1	0	1	3
GO:2000312 regulation of kainate selective glutamate receptor activity	1	0.0461106	0.361	0.333	Biological Process	GO:2000312	regulation of kainate selective glutamate receptor activity	0.0461106	0.508996	1	0	1	3
GO:2000468 regulation of peroxidase activity	1	0.0461106	0.361	0.333	Biological Process	GO:2000468	regulation of peroxidase activity	0.0461106	0.508996	1	0	1	3
GO:2000639 negative regulation of SREBP signaling pathway	1	0.0461106	0.361	0.333	Biological Process	GO:2000639	negative regulation of SREBP signaling pathway	0.0461106	0.508996	1	0	1	3
GO:2000768 positive regulation of nephron tubule epithelial cell differentiation	1	0.0461106	0.361	0.333	Biological Process	GO:2000768	positive regulation of nephron tubule epithelial cell differentiation	0.0461106	0.508996	1	0	1	3
GO:0099003 vesicle-mediated transport in synapse	7	0.0461413	2.527	0.033	Biological Process	GO:0099003	vesicle-mediated transport in synapse	0.0461413	0.508996	6	1	7	209
GO:0005829 cytosol	94	0.122829	32.082	0.018	Cellular Component	GO:0005829	cytosol	0.122829	0.512091	64	30	94	5361
GO:0060021 roof of mouth development	4	0.0473085	1.444	0.046	Biological Process	GO:0060021	roof of mouth development	0.0473085	0.515212	4	0	4	87
GO:0007566 embryo implantation	3	0.0475082	1.083	0.058	Biological Process	GO:0007566	embryo implantation	0.0475082	0.515212	2	1	3	52
GO:0002029 desensitization of G protein-coupled receptor signaling pathway	2	0.0495408	0.722	0.087	Biological Process	GO:0002029	desensitization of G protein-coupled receptor signaling pathway	0.0495408	0.515212	1	1	2	23
GO:0010226 response to lithium ion	2	0.0495408	0.722	0.087	Biological Process	GO:0010226	response to lithium ion	0.0495408	0.515212	2	0	2	23
GO:0022401 negative adaptation of signaling pathway	2	0.0495408	0.722	0.087	Biological Process	GO:0022401	negative adaptation of signaling pathway	0.0495408	0.515212	1	1	2	23
GO:0032401 establishment of melanosome localization	2	0.0495408	0.722	0.087	Biological Process	GO:0032401	establishment of melanosome localization	0.0495408	0.515212	2	0	2	23
GO:0035994 response to muscle stretch	2	0.0495408	0.722	0.087	Biological Process	GO:0035994	response to muscle stretch	0.0495408	0.515212	1	1	2	23
GO:0045663 positive regulation of myoblast differentiation	2	0.0495408	0.722	0.087	Biological Process	GO:0045663	positive regulation of myoblast differentiation	0.0495408	0.515212	2	0	2	23
GO:0046058 cAMP metabolic process	2	0.0495408	0.722	0.087	Biological Process	GO:0046058	cAMP metabolic process	0.0495408	0.515212	0	2	2	23
GO:0051904 pigment granule transport	2	0.0495408	0.722	0.087	Biological Process	GO:0051904	pigment granule transport	0.0495408	0.515212	2	0	2	23
GO:0090335 regulation of brown fat cell differentiation	2	0.0495408	0.722	0.087	Biological Process	GO:0090335	regulation of brown fat cell differentiation	0.0495408	0.515212	2	0	2	23
GO:0140112 extracellular vesicle biogenesis	2	0.0495408	0.722	0.087	Biological Process	GO:0140112	extracellular vesicle biogenesis	0.0495408	0.515212	2	0	2	23
GO:0072528 pyrimidine-containing compound biosynthetic process	3	0.0497979	1.083	0.057	Biological Process	GO:0072528	pyrimidine-containing compound biosynthetic process	0.0497979	0.515212	2	1	3	53
GO:2000649 regulation of sodium ion transmembrane transporter activity	3	0.0497979	1.083	0.057	Biological Process	GO:2000649	regulation of sodium ion transmembrane transporter activity	0.0497979	0.515212	2	1	3	53
GO:0051453 regulation of intracellular pH	4	0.0506803	1.444	0.045	Biological Process	GO:0051453	regulation of intracellular pH	0.0506803	0.515212	3	1	4	89
GO:1903428 positive regulation of reactive oxygen species biosynthetic process	3	0.0521405	1.083	0.056	Biological Process	GO:1903428	positive regulation of reactive oxygen species biosynthetic process	0.0521405	0.515212	3	0	3	54
GO:0045765 regulation of angiogenesis	9	0.0523818	3.249	0.029	Biological Process	GO:0045765	regulation of angiogenesis	0.0523818	0.515212	6	3	9	307
GO:0043535 regulation of blood vessel endothelial cell migration	4	0.0524144	1.444	0.044	Biological Process	GO:0043535	regulation of blood vessel endothelial cell migration	0.0524144	0.515212	4	0	4	90
GO:0023058 adaptation of signaling pathway	2	0.0535012	0.722	0.083	Biological Process	GO:0023058	adaptation of signaling pathway	0.0535012	0.515212	1	1	2	24
GO:0030859 polarized epithelial cell differentiation	2	0.0535012	0.722	0.083	Biological Process	GO:0030859	polarized epithelial cell differentiation	0.0535012	0.515212	1	1	2	24
GO:0031664 regulation of lipopolysaccharide-mediated signaling pathway	2	0.0535012	0.722	0.083	Biological Process	GO:0031664	regulation of lipopolysaccharide-mediated signaling pathway	0.0535012	0.515212	2	0	2	24
GO:0045332 phospholipid translocation	2	0.0535012	0.722	0.083	Biological Process	GO:0045332	phospholipid translocation	0.0535012	0.515212	2	0	2	24
GO:0048103 somatic stem cell division	2	0.0535012	0.722	0.083	Biological Process	GO:0048103	somatic stem cell division	0.0535012	0.515212	1	1	2	24
GO:0051905 establishment of pigment granule localization	2	0.0535012	0.722	0.083	Biological Process	GO:0051905	establishment of pigment granule localization	0.0535012	0.515212	2	0	2	24
GO:0060045 positive regulation of cardiac muscle cell proliferation	2	0.0535012	0.722	0.083	Biological Process	GO:0060045	positive regulation of cardiac muscle cell proliferation	0.0535012	0.515212	2	0	2	24
GO:0060143 positive regulation of syncytium formation by plasma membrane fusion	2	0.0535012	0.722	0.083	Biological Process	GO:0060143	positive regulation of syncytium formation by plasma membrane fusion	0.0535012	0.515212	1	1	2	24
GO:0098581 detection of external biotic stimulus	2	0.0535012	0.722	0.083	Biological Process	GO:0098581	detection of external biotic stimulus	0.0535012	0.515212	2	0	2	24
GO:1904706 negative regulation of vascular smooth muscle cell proliferation	2	0.0535012	0.722	0.083	Biological Process	GO:1904706	negative regulation of vascular smooth muscle cell proliferation	0.0535012	0.515212	1	1	2	24
GO:0002758 innate immune response-activating signal transduction	9	0.0541425	3.249	0.029	Biological Process	GO:0002758	innate immune response-activating signal transduction	0.0541425	0.515212	6	3	9	309
GO:0051240 positive regulation of multicellular organismal process	37	0.0542713	13.357	0.02	Biological Process	GO:0051240	positive regulation of multicellular organismal process	0.0542713	0.515212	24	13	37	1812
GO:0002833 positive regulation of response to biotic stimulus	3	0.0545356	1.083	0.055	Biological Process	GO:0002833	positive regulation of response to biotic stimulus	0.0545356	0.515212	2	1	3	55
GO:0035296 regulation of tube diameter	5	0.0546888	1.805	0.038	Biological Process	GO:0035296	regulation of tube diameter	0.0546888	0.515212	3	2	5	131
GO:0050880 regulation of blood vessel size	5	0.0546888	1.805	0.038	Biological Process	GO:0050880	regulation of blood vessel size	0.0546888	0.515212	3	2	5	131
GO:0097746 regulation of blood vessel diameter	5	0.0546888	1.805	0.038	Biological Process	GO:0097746	regulation of blood vessel diameter	0.0546888	0.515212	3	2	5	131
GO:0045132 meiotic chromosome segregation	4	0.0559787	1.444	0.043	Biological Process	GO:0045132	meiotic chromosome segregation	0.0559787	0.515212	3	1	4	92
GO:0035150 regulation of tube size	5	0.0561515	1.805	0.038	Biological Process	GO:0035150	regulation of tube size	0.0561515	0.515212	3	2	5	132
GO:0045444 fat cell differentiation	7	0.0565944	2.527	0.032	Biological Process	GO:0045444	fat cell differentiation	0.0565944	0.515212	7	0	7	219
GO:0045017 glycerolipid biosynthetic process	8	0.0568405	2.888	0.03	Biological Process	GO:0045017	glycerolipid biosynthetic process	0.0568405	0.515212	7	1	8	265
GO:0002250 adaptive immune response	15	0.0568588	5.415	0.025	Biological Process	GO:0002250	adaptive immune response	0.0568588	0.515212	12	3	15	611
GO:0002021 response to dietary excess	2	0.0575696	0.722	0.08	Biological Process	GO:0002021	response to dietary excess	0.0575696	0.515212	2	0	2	25
GO:0010738 regulation of protein kinase A signaling	2	0.0575696	0.722	0.08	Biological Process	GO:0010738	regulation of protein kinase A signaling	0.0575696	0.515212	2	0	2	25
GO:0030318 melanocyte differentiation	2	0.0575696	0.722	0.08	Biological Process	GO:0030318	melanocyte differentiation	0.0575696	0.515212	2	0	2	25
GO:0032400 melanosome localization	2	0.0575696	0.722	0.08	Biological Process	GO:0032400	melanosome localization	0.0575696	0.515212	2	0	2	25
GO:0070193 synaptonemal complex organization	2	0.0575696	0.722	0.08	Biological Process	GO:0070193	synaptonemal complex organization	0.0575696	0.515212	1	1	2	25
GO:0035249 synaptic transmission, glutamatergic	4	0.0578087	1.444	0.043	Biological Process	GO:0035249	synaptic transmission, glutamatergic	0.0578087	0.515212	3	1	4	93
GO:0071901 negative regulation of protein serine/threonine kinase activity	5	0.0591442	1.805	0.037	Biological Process	GO:0071901	negative regulation of protein serine/threonine kinase activity	0.0591442	0.515212	3	2	5	134
GO:0042692 muscle cell differentiation	10	0.0594458	3.61	0.028	Biological Process	GO:0042692	muscle cell differentiation	0.0594458	0.515212	5	5	10	363
GO:0006977 DNA damage response, signal transduction by p53 class mediator resulting in cell cycle arrest	3	0.0594807	1.083	0.053	Biological Process	GO:0006977	DNA damage response, signal transduction by p53 class mediator resulting in cell cycle arrest	0.0594807	0.515212	1	2	3	57
GO:0060760 positive regulation of response to cytokine stimulus	3	0.0594807	1.083	0.053	Biological Process	GO:0060760	positive regulation of response to cytokine stimulus	0.0594807	0.515212	2	1	3	57
GO:0097120 receptor localization to synapse	3	0.0594807	1.083	0.053	Biological Process	GO:0097120	receptor localization to synapse	0.0594807	0.515212	1	2	3	57
GO:0002367 cytokine production involved in immune response	4	0.0596705	1.444	0.043	Biological Process	GO:0002367	cytokine production involved in immune response	0.0596705	0.515212	3	1	4	94
GO:0002718 regulation of cytokine production involved in immune response	4	0.0596705	1.444	0.043	Biological Process	GO:0002718	regulation of cytokine production involved in immune response	0.0596705	0.515212	3	1	4	94
GO:0032412 regulation of ion transmembrane transporter activity	8	0.0599053	2.888	0.03	Biological Process	GO:0032412	regulation of ion transmembrane transporter activity	0.0599053	0.515212	5	3	8	268
GO:2000026 regulation of multicellular organismal development	42	0.0603484	15.162	0.02	Biological Process	GO:2000026	regulation of multicellular organismal development	0.0603484	0.515212	30	12	42	2116
GO:0042886 amide transport	38	0.0608932	13.718	0.02	Biological Process	GO:0042886	amide transport	0.0608932	0.515212	32	6	38	1887
GO:0001905 activation of membrane attack complex	1	0.061005	0.361	0.25	Biological Process	GO:0001905	activation of membrane attack complex	0.061005	0.515212	1	0	1	4
GO:0001969 regulation of activation of membrane attack complex	1	0.061005	0.361	0.25	Biological Process	GO:0001969	regulation of activation of membrane attack complex	0.061005	0.515212	1	0	1	4
GO:0002025 norepinephrine-epinephrine-mediated vasodilation involved in regulation of systemic arterial blood pressure	1	0.061005	0.361	0.25	Biological Process	GO:0002025	norepinephrine-epinephrine-mediated vasodilation involved in regulation of systemic arterial blood pressure	0.061005	0.515212	1	0	1	4
GO:0002605 negative regulation of dendritic cell antigen processing and presentation	1	0.061005	0.361	0.25	Biological Process	GO:0002605	negative regulation of dendritic cell antigen processing and presentation	0.061005	0.515212	1	0	1	4
GO:0007296 vitellogenesis	1	0.061005	0.361	0.25	Biological Process	GO:0007296	vitellogenesis	0.061005	0.515212	1	0	1	4
GO:0007598 blood coagulation, extrinsic pathway	1	0.061005	0.361	0.25	Biological Process	GO:0007598	blood coagulation, extrinsic pathway	0.061005	0.515212	1	0	1	4
GO:0008065 establishment of blood-nerve barrier	1	0.061005	0.361	0.25	Biological Process	GO:0008065	establishment of blood-nerve barrier	0.061005	0.515212	0	1	1	4
GO:0014005 microglia development	1	0.061005	0.361	0.25	Biological Process	GO:0014005	microglia development	0.061005	0.515212	1	0	1	4
GO:0014038 regulation of Schwann cell differentiation	1	0.061005	0.361	0.25	Biological Process	GO:0014038	regulation of Schwann cell differentiation	0.061005	0.515212	1	0	1	4
GO:0014809 regulation of skeletal muscle contraction by regulation of release of sequestered calcium ion	1	0.061005	0.361	0.25	Biological Process	GO:0014809	regulation of skeletal muscle contraction by regulation of release of sequestered calcium ion	0.061005	0.515212	0	1	1	4
GO:0016557 peroxisome membrane biogenesis	1	0.061005	0.361	0.25	Biological Process	GO:0016557	peroxisome membrane biogenesis	0.061005	0.515212	1	0	1	4
GO:0018197 peptidyl-aspartic acid modification	1	0.061005	0.361	0.25	Biological Process	GO:0018197	peptidyl-aspartic acid modification	0.061005	0.515212	1	0	1	4
GO:0019541 propionate metabolic process	1	0.061005	0.361	0.25	Biological Process	GO:0019541	propionate metabolic process	0.061005	0.515212	0	1	1	4
GO:0021553 olfactory nerve development	1	0.061005	0.361	0.25	Biological Process	GO:0021553	olfactory nerve development	0.061005	0.515212	0	1	1	4
GO:0021678 third ventricle development	1	0.061005	0.361	0.25	Biological Process	GO:0021678	third ventricle development	0.061005	0.515212	0	1	1	4
GO:0030450 regulation of complement activation, classical pathway	1	0.061005	0.361	0.25	Biological Process	GO:0030450	regulation of complement activation, classical pathway	0.061005	0.515212	1	0	1	4
GO:0031034 myosin filament assembly	1	0.061005	0.361	0.25	Biological Process	GO:0031034	myosin filament assembly	0.061005	0.515212	1	0	1	4
GO:0032907 transforming growth factor beta3 production	1	0.061005	0.361	0.25	Biological Process	GO:0032907	transforming growth factor beta3 production	0.061005	0.515212	1	0	1	4
GO:0032910 regulation of transforming growth factor beta3 production	1	0.061005	0.361	0.25	Biological Process	GO:0032910	regulation of transforming growth factor beta3 production	0.061005	0.515212	1	0	1	4
GO:0035564 regulation of kidney size	1	0.061005	0.361	0.25	Biological Process	GO:0035564	regulation of kidney size	0.061005	0.515212	1	0	1	4
GO:0042360 vitamin E metabolic process	1	0.061005	0.361	0.25	Biological Process	GO:0042360	vitamin E metabolic process	0.061005	0.515212	1	0	1	4
GO:0042361 menaquinone catabolic process	1	0.061005	0.361	0.25	Biological Process	GO:0042361	menaquinone catabolic process	0.061005	0.515212	1	0	1	4
GO:0042377 vitamin K catabolic process	1	0.061005	0.361	0.25	Biological Process	GO:0042377	vitamin K catabolic process	0.061005	0.515212	1	0	1	4
GO:0042851 L-alanine metabolic process	1	0.061005	0.361	0.25	Biological Process	GO:0042851	L-alanine metabolic process	0.061005	0.515212	1	0	1	4
GO:0042853 L-alanine catabolic process	1	0.061005	0.361	0.25	Biological Process	GO:0042853	L-alanine catabolic process	0.061005	0.515212	1	0	1	4
GO:0044036 cell wall macromolecule metabolic process	1	0.061005	0.361	0.25	Biological Process	GO:0044036	cell wall macromolecule metabolic process	0.061005	0.515212	0	1	1	4
GO:0045213 neurotransmitter receptor metabolic process	1	0.061005	0.361	0.25	Biological Process	GO:0045213	neurotransmitter receptor metabolic process	0.061005	0.515212	0	1	1	4
GO:0045917 positive regulation of complement activation	1	0.061005	0.361	0.25	Biological Process	GO:0045917	positive regulation of complement activation	0.061005	0.515212	1	0	1	4
GO:0045959 negative regulation of complement activation, classical pathway	1	0.061005	0.361	0.25	Biological Process	GO:0045959	negative regulation of complement activation, classical pathway	0.061005	0.515212	1	0	1	4
GO:0046959 habituation	1	0.061005	0.361	0.25	Biological Process	GO:0046959	habituation	0.061005	0.515212	1	0	1	4
GO:0051790 short-chain fatty acid biosynthetic process	1	0.061005	0.361	0.25	Biological Process	GO:0051790	short-chain fatty acid biosynthetic process	0.061005	0.515212	0	1	1	4
GO:0060800 regulation of cell differentiation involved in embryonic placenta development	1	0.061005	0.361	0.25	Biological Process	GO:0060800	regulation of cell differentiation involved in embryonic placenta development	0.061005	0.515212	1	0	1	4
GO:0060979 vasculogenesis involved in coronary vascular morphogenesis	1	0.061005	0.361	0.25	Biological Process	GO:0060979	vasculogenesis involved in coronary vascular morphogenesis	0.061005	0.515212	1	0	1	4
GO:0070428 regulation of nucleotide-binding oligomerization domain containing 1 signaling pathway	1	0.061005	0.361	0.25	Biological Process	GO:0070428	regulation of nucleotide-binding oligomerization domain containing 1 signaling pathway	0.061005	0.515212	1	0	1	4
GO:0070681 glutaminyl-tRNAGln biosynthesis via transamidation	1	0.061005	0.361	0.25	Biological Process	GO:0070681	glutaminyl-tRNAGln biosynthesis via transamidation	0.061005	0.515212	1	0	1	4
GO:0071284 cellular response to lead ion	1	0.061005	0.361	0.25	Biological Process	GO:0071284	cellular response to lead ion	0.061005	0.515212	1	0	1	4
GO:0071554 cell wall organization or biogenesis	1	0.061005	0.361	0.25	Biological Process	GO:0071554	cell wall organization or biogenesis	0.061005	0.515212	0	1	1	4
GO:0071603 endothelial cell-cell adhesion	1	0.061005	0.361	0.25	Biological Process	GO:0071603	endothelial cell-cell adhesion	0.061005	0.515212	1	0	1	4
GO:0090271 positive regulation of fibroblast growth factor production	1	0.061005	0.361	0.25	Biological Process	GO:0090271	positive regulation of fibroblast growth factor production	0.061005	0.515212	1	0	1	4
GO:0090296 regulation of mitochondrial DNA replication	1	0.061005	0.361	0.25	Biological Process	GO:0090296	regulation of mitochondrial DNA replication	0.061005	0.515212	1	0	1	4
GO:0099179 regulation of synaptic membrane adhesion	1	0.061005	0.361	0.25	Biological Process	GO:0099179	regulation of synaptic membrane adhesion	0.061005	0.515212	1	0	1	4
GO:1900098 regulation of plasma cell differentiation	1	0.061005	0.361	0.25	Biological Process	GO:1900098	regulation of plasma cell differentiation	0.061005	0.515212	1	0	1	4
GO:1902685 positive regulation of receptor localization to synapse	1	0.061005	0.361	0.25	Biological Process	GO:1902685	positive regulation of receptor localization to synapse	0.061005	0.515212	1	0	1	4
GO:1902822 regulation of late endosome to lysosome transport	1	0.061005	0.361	0.25	Biological Process	GO:1902822	regulation of late endosome to lysosome transport	0.061005	0.515212	1	0	1	4
GO:1903108 regulation of mitochondrial transcription	1	0.061005	0.361	0.25	Biological Process	GO:1903108	regulation of mitochondrial transcription	0.061005	0.515212	1	0	1	4
GO:1903276 regulation of sodium ion export across plasma membrane	1	0.061005	0.361	0.25	Biological Process	GO:1903276	regulation of sodium ion export across plasma membrane	0.061005	0.515212	0	1	1	4
GO:1903278 positive regulation of sodium ion export across plasma membrane	1	0.061005	0.361	0.25	Biological Process	GO:1903278	positive regulation of sodium ion export across plasma membrane	0.061005	0.515212	0	1	1	4
GO:1903335 regulation of vacuolar transport	1	0.061005	0.361	0.25	Biological Process	GO:1903335	regulation of vacuolar transport	0.061005	0.515212	1	0	1	4
GO:1903553 positive regulation of extracellular exosome assembly	1	0.061005	0.361	0.25	Biological Process	GO:1903553	positive regulation of extracellular exosome assembly	0.061005	0.515212	1	0	1	4
GO:1904020 regulation of G protein-coupled receptor internalization	1	0.061005	0.361	0.25	Biological Process	GO:1904020	regulation of G protein-coupled receptor internalization	0.061005	0.515212	0	1	1	4
GO:1904684 negative regulation of metalloendopeptidase activity	1	0.061005	0.361	0.25	Biological Process	GO:1904684	negative regulation of metalloendopeptidase activity	0.061005	0.515212	1	0	1	4
GO:1905340 regulation of protein localization to kinetochore	1	0.061005	0.361	0.25	Biological Process	GO:1905340	regulation of protein localization to kinetochore	0.061005	0.515212	1	0	1	4
GO:1905342 positive regulation of protein localization to kinetochore	1	0.061005	0.361	0.25	Biological Process	GO:1905342	positive regulation of protein localization to kinetochore	0.061005	0.515212	1	0	1	4
GO:2000259 positive regulation of protein activation cascade	1	0.061005	0.361	0.25	Biological Process	GO:2000259	positive regulation of protein activation cascade	0.061005	0.515212	1	0	1	4
GO:2000263 regulation of blood coagulation, extrinsic pathway	1	0.061005	0.361	0.25	Biological Process	GO:2000263	regulation of blood coagulation, extrinsic pathway	0.061005	0.515212	1	0	1	4
GO:2000264 negative regulation of blood coagulation, extrinsic pathway	1	0.061005	0.361	0.25	Biological Process	GO:2000264	negative regulation of blood coagulation, extrinsic pathway	0.061005	0.515212	1	0	1	4
GO:2001013 epithelial cell proliferation involved in renal tubule morphogenesis	1	0.061005	0.361	0.25	Biological Process	GO:2001013	epithelial cell proliferation involved in renal tubule morphogenesis	0.061005	0.515212	1	0	1	4
GO:0045088 regulation of innate immune response	12	0.061084	4.332	0.026	Biological Process	GO:0045088	regulation of innate immune response	0.061084	0.515212	8	4	12	464
GO:0002460 adaptive immune response based on somatic recombination of immune receptors built from immunoglobulin superfamily domains	10	0.0612128	3.61	0.027	Biological Process	GO:0002460	adaptive immune response based on somatic recombination of immune receptors built from immunoglobulin superfamily domains	0.0612128	0.515212	9	1	10	365
GO:0050848 regulation of calcium-mediated signaling	4	0.0615639	1.444	0.042	Biological Process	GO:0050848	regulation of calcium-mediated signaling	0.0615639	0.515212	3	1	4	95
GO:1903312 negative regulation of mRNA metabolic process	4	0.0615639	1.444	0.042	Biological Process	GO:1903312	negative regulation of mRNA metabolic process	0.0615639	0.515212	2	2	4	95
GO:0001963 synaptic transmission, dopaminergic	2	0.0617417	0.722	0.077	Biological Process	GO:0001963	synaptic transmission, dopaminergic	0.0617417	0.515212	1	1	2	26
GO:0010882 regulation of cardiac muscle contraction by calcium ion signaling	2	0.0617417	0.722	0.077	Biological Process	GO:0010882	regulation of cardiac muscle contraction by calcium ion signaling	0.0617417	0.515212	1	1	2	26
GO:0046755 viral budding	2	0.0617417	0.722	0.077	Biological Process	GO:0046755	viral budding	0.0617417	0.515212	2	0	2	26
GO:0051875 pigment granule localization	2	0.0617417	0.722	0.077	Biological Process	GO:0051875	pigment granule localization	0.0617417	0.515212	2	0	2	26
GO:0071880 adenylate cyclase-activating adrenergic receptor signaling pathway	2	0.0617417	0.722	0.077	Biological Process	GO:0071880	adenylate cyclase-activating adrenergic receptor signaling pathway	0.0617417	0.515212	1	1	2	26
GO:0048193 Golgi vesicle transport	11	0.0618693	3.971	0.027	Biological Process	GO:0048193	Golgi vesicle transport	0.0618693	0.515212	10	1	11	415
GO:0010830 regulation of myotube differentiation	3	0.0620297	1.083	0.052	Biological Process	GO:0010830	regulation of myotube differentiation	0.0620297	0.515212	2	1	3	58
GO:0016266 O-glycan processing	3	0.0620297	1.083	0.052	Biological Process	GO:0016266	O-glycan processing	0.0620297	0.515212	2	1	3	58
GO:0072431 signal transduction involved in mitotic G1 DNA damage checkpoint	3	0.0620297	1.083	0.052	Biological Process	GO:0072431	signal transduction involved in mitotic G1 DNA damage checkpoint	0.0620297	0.515212	1	2	3	58
GO:1902400 intracellular signal transduction involved in G1 DNA damage checkpoint	3	0.0620297	1.083	0.052	Biological Process	GO:1902400	intracellular signal transduction involved in G1 DNA damage checkpoint	0.0620297	0.515212	1	2	3	58
GO:0010975 regulation of neuron projection development	13	0.0628896	4.693	0.025	Biological Process	GO:0010975	regulation of neuron projection development	0.0628896	0.515587	7	6	13	517
GO:0009987 cellular process	261	0.0636584	94.224	0.016	Biological Process	GO:0009987	cellular process	0.0636584	0.515587	188	73	261	16251
GO:0043408 regulation of MAPK cascade	17	0.0641424	6.137	0.023	Biological Process	GO:0043408	regulation of MAPK cascade	0.0641424	0.515587	12	5	17	727
GO:0050767 regulation of neurogenesis	19	0.0643526	6.859	0.023	Biological Process	GO:0050767	regulation of neurogenesis	0.0643526	0.515587	11	8	19	834
GO:1902402 signal transduction involved in mitotic DNA damage checkpoint	3	0.0646288	1.083	0.051	Biological Process	GO:1902402	signal transduction involved in mitotic DNA damage checkpoint	0.0646288	0.515587	1	2	3	59
GO:1902403 signal transduction involved in mitotic DNA integrity checkpoint	3	0.0646288	1.083	0.051	Biological Process	GO:1902403	signal transduction involved in mitotic DNA integrity checkpoint	0.0646288	0.515587	1	2	3	59
GO:0034654 nucleobase-containing compound biosynthetic process	79	0.065059	28.52	0.018	Biological Process	GO:0034654	nucleobase-containing compound biosynthetic process	0.065059	0.515587	62	17	79	4334
GO:0030316 osteoclast differentiation	4	0.065445	1.444	0.041	Biological Process	GO:0030316	osteoclast differentiation	0.065445	0.515587	3	1	4	97
GO:0009059 macromolecule biosynthetic process	91	0.065773	32.852	0.018	Biological Process	GO:0009059	macromolecule biosynthetic process	0.065773	0.515587	76	15	91	5071
GO:0001958 endochondral ossification	2	0.0660134	0.722	0.074	Biological Process	GO:0001958	endochondral ossification	0.0660134	0.515587	2	0	2	27
GO:0009595 detection of biotic stimulus	2	0.0660134	0.722	0.074	Biological Process	GO:0009595	detection of biotic stimulus	0.0660134	0.515587	2	0	2	27
GO:0010575 positive regulation of vascular endothelial growth factor production	2	0.0660134	0.722	0.074	Biological Process	GO:0010575	positive regulation of vascular endothelial growth factor production	0.0660134	0.515587	2	0	2	27
GO:0036075 replacement ossification	2	0.0660134	0.722	0.074	Biological Process	GO:0036075	replacement ossification	0.0660134	0.515587	2	0	2	27
GO:0043032 positive regulation of macrophage activation	2	0.0660134	0.722	0.074	Biological Process	GO:0043032	positive regulation of macrophage activation	0.0660134	0.515587	2	0	2	27
GO:0051354 negative regulation of oxidoreductase activity	2	0.0660134	0.722	0.074	Biological Process	GO:0051354	negative regulation of oxidoreductase activity	0.0660134	0.515587	1	1	2	27
GO:0060142 regulation of syncytium formation by plasma membrane fusion	2	0.0660134	0.722	0.074	Biological Process	GO:0060142	regulation of syncytium formation by plasma membrane fusion	0.0660134	0.515587	1	1	2	27
GO:0060314 regulation of ryanodine-sensitive calcium-release channel activity	2	0.0660134	0.722	0.074	Biological Process	GO:0060314	regulation of ryanodine-sensitive calcium-release channel activity	0.0660134	0.515587	1	1	2	27
GO:0060544 regulation of necroptotic process	2	0.0660134	0.722	0.074	Biological Process	GO:0060544	regulation of necroptotic process	0.0660134	0.515587	1	1	2	27
GO:1904752 regulation of vascular associated smooth muscle cell migration	2	0.0660134	0.722	0.074	Biological Process	GO:1904752	regulation of vascular associated smooth muscle cell migration	0.0660134	0.515587	2	0	2	27
GO:2001257 regulation of cation channel activity	6	0.0662465	2.166	0.033	Biological Process	GO:2001257	regulation of cation channel activity	0.0662465	0.515587	4	2	6	182
GO:0110053 regulation of actin filament organization	8	0.0685799	2.888	0.029	Biological Process	GO:0110053	regulation of actin filament organization	0.0685799	0.515587	5	3	8	276
GO:1901360 organic cyclic compound metabolic process	113	0.0691604	40.794	0.018	Biological Process	GO:1901360	organic cyclic compound metabolic process	0.0691604	0.515587	88	25	113	6449
GO:0071705 nitrogen compound transport	43	0.0694283	15.523	0.02	Biological Process	GO:0071705	nitrogen compound transport	0.0694283	0.515587	35	8	43	2198
GO:0050793 regulation of developmental process	51	0.0697039	18.412	0.019	Biological Process	GO:0050793	regulation of developmental process	0.0697039	0.515587	37	14	51	2668
GO:0019369 arachidonic acid metabolic process	3	0.069975	1.083	0.049	Biological Process	GO:0019369	arachidonic acid metabolic process	0.069975	0.515587	3	0	3	61
GO:0032835 glomerulus development	3	0.069975	1.083	0.049	Biological Process	GO:0032835	glomerulus development	0.069975	0.515587	3	0	3	61
GO:0072413 signal transduction involved in mitotic cell cycle checkpoint	3	0.069975	1.083	0.049	Biological Process	GO:0072413	signal transduction involved in mitotic cell cycle checkpoint	0.069975	0.515587	1	2	3	61
GO:0010880 regulation of release of sequestered calcium ion into cytosol by sarcoplasmic reticulum	2	0.0703806	0.722	0.071	Biological Process	GO:0010880	regulation of release of sequestered calcium ion into cytosol by sarcoplasmic reticulum	0.0703806	0.515587	1	1	2	28
GO:0045117 azole transport	2	0.0703806	0.722	0.071	Biological Process	GO:0045117	azole transport	0.0703806	0.515587	1	1	2	28
GO:0045671 negative regulation of osteoclast differentiation	2	0.0703806	0.722	0.071	Biological Process	GO:0045671	negative regulation of osteoclast differentiation	0.0703806	0.515587	2	0	2	28
GO:1903649 regulation of cytoplasmic transport	2	0.0703806	0.722	0.071	Biological Process	GO:1903649	regulation of cytoplasmic transport	0.0703806	0.515587	2	0	2	28
GO:1904738 vascular associated smooth muscle cell migration	2	0.0703806	0.722	0.071	Biological Process	GO:1904738	vascular associated smooth muscle cell migration	0.0703806	0.515587	2	0	2	28
GO:0042100 B cell proliferation	4	0.0715003	1.444	0.04	Biological Process	GO:0042100	B cell proliferation	0.0715003	0.515587	4	0	4	100
GO:1903035 negative regulation of response to wounding	4	0.0715003	1.444	0.04	Biological Process	GO:1903035	negative regulation of response to wounding	0.0715003	0.515587	2	2	4	100
GO:0019438 aromatic compound biosynthetic process	80	0.0715418	28.881	0.018	Biological Process	GO:0019438	aromatic compound biosynthetic process	0.0715418	0.515587	62	18	80	4417
GO:0002697 regulation of immune effector process	12	0.0718314	4.332	0.025	Biological Process	GO:0002697	regulation of immune effector process	0.0718314	0.515587	9	3	12	477
GO:0046488 phosphatidylinositol metabolic process	6	0.0719346	2.166	0.032	Biological Process	GO:0046488	phosphatidylinositol metabolic process	0.0719346	0.515587	6	0	6	186
GO:0022898 regulation of transmembrane transporter activity	8	0.0720221	2.888	0.029	Biological Process	GO:0022898	regulation of transmembrane transporter activity	0.0720221	0.515587	5	3	8	279
GO:0001568 blood vessel development	16	0.0723206	5.776	0.023	Biological Process	GO:0001568	blood vessel development	0.0723206	0.515587	11	5	16	686
GO:0042306 regulation of protein import into nucleus	3	0.0727207	1.083	0.048	Biological Process	GO:0042306	regulation of protein import into nucleus	0.0727207	0.515587	3	0	3	62
GO:1902475 L-alpha-amino acid transmembrane transport	3	0.0727207	1.083	0.048	Biological Process	GO:1902475	L-alpha-amino acid transmembrane transport	0.0727207	0.515587	1	2	3	62
GO:0003073 regulation of systemic arterial blood pressure	4	0.0735803	1.444	0.04	Biological Process	GO:0003073	regulation of systemic arterial blood pressure	0.0735803	0.515587	2	2	4	101
GO:0048709 oligodendrocyte differentiation	4	0.0735803	1.444	0.04	Biological Process	GO:0048709	oligodendrocyte differentiation	0.0735803	0.515587	3	1	4	101
GO:1902106 negative regulation of leukocyte differentiation	4	0.0735803	1.444	0.04	Biological Process	GO:1902106	negative regulation of leukocyte differentiation	0.0735803	0.515587	4	0	4	101
GO:0071236 cellular response to antibiotic	5	0.0737153	1.805	0.035	Biological Process	GO:0071236	cellular response to antibiotic	0.0737153	0.515587	3	2	5	143
GO:0032103 positive regulation of response to external stimulus	9	0.0738787	3.249	0.027	Biological Process	GO:0032103	positive regulation of response to external stimulus	0.0738787	0.515587	7	2	9	329
GO:0050769 positive regulation of neurogenesis	12	0.074475	4.332	0.025	Biological Process	GO:0050769	positive regulation of neurogenesis	0.074475	0.515587	7	5	12	480
GO:0090257 regulation of muscle system process	7	0.0748329	2.527	0.03	Biological Process	GO:0090257	regulation of muscle system process	0.0748329	0.515587	5	2	7	234
GO:0033137 negative regulation of peptidyl-serine phosphorylation	2	0.0748392	0.722	0.069	Biological Process	GO:0033137	negative regulation of peptidyl-serine phosphorylation	0.0748392	0.515587	1	1	2	29
GO:0034204 lipid translocation	2	0.0748392	0.722	0.069	Biological Process	GO:0034204	lipid translocation	0.0748392	0.515587	2	0	2	29
GO:0070979 protein K11-linked ubiquitination	2	0.0748392	0.722	0.069	Biological Process	GO:0070979	protein K11-linked ubiquitination	0.0748392	0.515587	2	0	2	29
GO:0140058 neuron projection arborization	2	0.0748392	0.722	0.069	Biological Process	GO:0140058	neuron projection arborization	0.0748392	0.515587	1	1	2	29
GO:0008217 regulation of blood pressure	6	0.0748808	2.166	0.032	Biological Process	GO:0008217	regulation of blood pressure	0.0748808	0.515587	3	3	6	188
GO:0002260 lymphocyte homeostasis	3	0.075514	1.083	0.048	Biological Process	GO:0002260	lymphocyte homeostasis	0.075514	0.515587	3	0	3	63
GO:0019229 regulation of vasoconstriction	3	0.075514	1.083	0.048	Biological Process	GO:0019229	regulation of vasoconstriction	0.075514	0.515587	2	1	3	63
GO:0000912 assembly of actomyosin apparatus involved in cytokinesis	1	0.0756677	0.361	0.2	Biological Process	GO:0000912	assembly of actomyosin apparatus involved in cytokinesis	0.0756677	0.515587	1	0	1	5
GO:0000915 actomyosin contractile ring assembly	1	0.0756677	0.361	0.2	Biological Process	GO:0000915	actomyosin contractile ring assembly	0.0756677	0.515587	1	0	1	5
GO:0000965 mitochondrial RNA 3'-end processing	1	0.0756677	0.361	0.2	Biological Process	GO:0000965	mitochondrial RNA 3'-end processing	0.0756677	0.515587	1	0	1	5
GO:0001992 regulation of systemic arterial blood pressure by vasopressin	1	0.0756677	0.361	0.2	Biological Process	GO:0001992	regulation of systemic arterial blood pressure by vasopressin	0.0756677	0.515587	0	1	1	5
GO:0002023 reduction of food intake in response to dietary excess	1	0.0756677	0.361	0.2	Biological Process	GO:0002023	reduction of food intake in response to dietary excess	0.0756677	0.515587	1	0	1	5
GO:0002329 pre-B cell differentiation	1	0.0756677	0.361	0.2	Biological Process	GO:0002329	pre-B cell differentiation	0.0756677	0.515587	1	0	1	5
GO:0002434 immune complex clearance	1	0.0756677	0.361	0.2	Biological Process	GO:0002434	immune complex clearance	0.0756677	0.515587	1	0	1	5
GO:0002568 somatic diversification of T cell receptor genes	1	0.0756677	0.361	0.2	Biological Process	GO:0002568	somatic diversification of T cell receptor genes	0.0756677	0.515587	1	0	1	5
GO:0002681 somatic recombination of T cell receptor gene segments	1	0.0756677	0.361	0.2	Biological Process	GO:0002681	somatic recombination of T cell receptor gene segments	0.0756677	0.515587	1	0	1	5
GO:0006522 alanine metabolic process	1	0.0756677	0.361	0.2	Biological Process	GO:0006522	alanine metabolic process	0.0756677	0.515587	1	0	1	5
GO:0006524 alanine catabolic process	1	0.0756677	0.361	0.2	Biological Process	GO:0006524	alanine catabolic process	0.0756677	0.515587	1	0	1	5
GO:0009078 pyruvate family amino acid metabolic process	1	0.0756677	0.361	0.2	Biological Process	GO:0009078	pyruvate family amino acid metabolic process	0.0756677	0.515587	1	0	1	5
GO:0009080 pyruvate family amino acid catabolic process	1	0.0756677	0.361	0.2	Biological Process	GO:0009080	pyruvate family amino acid catabolic process	0.0756677	0.515587	1	0	1	5
GO:0009233 menaquinone metabolic process	1	0.0756677	0.361	0.2	Biological Process	GO:0009233	menaquinone metabolic process	0.0756677	0.515587	1	0	1	5
GO:0014722 regulation of skeletal muscle contraction by calcium ion signaling	1	0.0756677	0.361	0.2	Biological Process	GO:0014722	regulation of skeletal muscle contraction by calcium ion signaling	0.0756677	0.515587	0	1	1	5
GO:0015827 tryptophan transport	1	0.0756677	0.361	0.2	Biological Process	GO:0015827	tryptophan transport	0.0756677	0.515587	0	1	1	5
GO:0021869 forebrain ventricular zone progenitor cell division	1	0.0756677	0.361	0.2	Biological Process	GO:0021869	forebrain ventricular zone progenitor cell division	0.0756677	0.515587	0	1	1	5
GO:0030885 regulation of myeloid dendritic cell activation	1	0.0756677	0.361	0.2	Biological Process	GO:0030885	regulation of myeloid dendritic cell activation	0.0756677	0.515587	1	0	1	5
GO:0031033 myosin filament organization	1	0.0756677	0.361	0.2	Biological Process	GO:0031033	myosin filament organization	0.0756677	0.515587	1	0	1	5
GO:0031585 regulation of inositol 1,4,5-trisphosphate-sensitive calcium-release channel activity	1	0.0756677	0.361	0.2	Biological Process	GO:0031585	regulation of inositol 1,4,5-trisphosphate-sensitive calcium-release channel activity	0.0756677	0.515587	1	0	1	5
GO:0032304 negative regulation of icosanoid secretion	1	0.0756677	0.361	0.2	Biological Process	GO:0032304	negative regulation of icosanoid secretion	0.0756677	0.515587	1	0	1	5
GO:0032596 protein transport into membrane raft	1	0.0756677	0.361	0.2	Biological Process	GO:0032596	protein transport into membrane raft	0.0756677	0.515587	1	0	1	5
GO:0033153 T cell receptor V(D)J recombination	1	0.0756677	0.361	0.2	Biological Process	GO:0033153	T cell receptor V(D)J recombination	0.0756677	0.515587	1	0	1	5
GO:0036100 leukotriene catabolic process	1	0.0756677	0.361	0.2	Biological Process	GO:0036100	leukotriene catabolic process	0.0756677	0.515587	1	0	1	5
GO:0036101 leukotriene B4 catabolic process	1	0.0756677	0.361	0.2	Biological Process	GO:0036101	leukotriene B4 catabolic process	0.0756677	0.515587	1	0	1	5
GO:0042374 phylloquinone metabolic process	1	0.0756677	0.361	0.2	Biological Process	GO:0042374	phylloquinone metabolic process	0.0756677	0.515587	1	0	1	5
GO:0042376 phylloquinone catabolic process	1	0.0756677	0.361	0.2	Biological Process	GO:0042376	phylloquinone catabolic process	0.0756677	0.515587	1	0	1	5
GO:0044314 protein K27-linked ubiquitination	1	0.0756677	0.361	0.2	Biological Process	GO:0044314	protein K27-linked ubiquitination	0.0756677	0.515587	1	0	1	5
GO:0045329 carnitine biosynthetic process	1	0.0756677	0.361	0.2	Biological Process	GO:0045329	carnitine biosynthetic process	0.0756677	0.515587	1	0	1	5
GO:0045578 negative regulation of B cell differentiation	1	0.0756677	0.361	0.2	Biological Process	GO:0045578	negative regulation of B cell differentiation	0.0756677	0.515587	1	0	1	5
GO:0051461 positive regulation of corticotropin secretion	1	0.0756677	0.361	0.2	Biological Process	GO:0051461	positive regulation of corticotropin secretion	0.0756677	0.515587	0	1	1	5
GO:0051793 medium-chain fatty acid catabolic process	1	0.0756677	0.361	0.2	Biological Process	GO:0051793	medium-chain fatty acid catabolic process	0.0756677	0.515587	1	0	1	5
GO:0060161 positive regulation of dopamine receptor signaling pathway	1	0.0756677	0.361	0.2	Biological Process	GO:0060161	positive regulation of dopamine receptor signaling pathway	0.0756677	0.515587	1	0	1	5
GO:0061304 retinal blood vessel morphogenesis	1	0.0756677	0.361	0.2	Biological Process	GO:0061304	retinal blood vessel morphogenesis	0.0756677	0.515587	1	0	1	5
GO:0070120 ciliary neurotrophic factor-mediated signaling pathway	1	0.0756677	0.361	0.2	Biological Process	GO:0070120	ciliary neurotrophic factor-mediated signaling pathway	0.0756677	0.515587	1	0	1	5
GO:0070434 positive regulation of nucleotide-binding oligomerization domain containing 2 signaling pathway	1	0.0756677	0.361	0.2	Biological Process	GO:0070434	positive regulation of nucleotide-binding oligomerization domain containing 2 signaling pathway	0.0756677	0.515587	1	0	1	5
GO:0090259 regulation of retinal ganglion cell axon guidance	1	0.0756677	0.361	0.2	Biological Process	GO:0090259	regulation of retinal ganglion cell axon guidance	0.0756677	0.515587	0	1	1	5
GO:0090611 ubiquitin-independent protein catabolic process via the multivesicular body sorting pathway	1	0.0756677	0.361	0.2	Biological Process	GO:0090611	ubiquitin-independent protein catabolic process via the multivesicular body sorting pathway	0.0756677	0.515587	1	0	1	5
GO:0098713 leucine import across plasma membrane	1	0.0756677	0.361	0.2	Biological Process	GO:0098713	leucine import across plasma membrane	0.0756677	0.515587	0	1	1	5
GO:0099532 synaptic vesicle endosomal processing	1	0.0756677	0.361	0.2	Biological Process	GO:0099532	synaptic vesicle endosomal processing	0.0756677	0.515587	1	0	1	5
GO:1901608 regulation of vesicle transport along microtubule	1	0.0756677	0.361	0.2	Biological Process	GO:1901608	regulation of vesicle transport along microtubule	0.0756677	0.515587	0	1	1	5
GO:1902083 negative regulation of peptidyl-cysteine S-nitrosylation	1	0.0756677	0.361	0.2	Biological Process	GO:1902083	negative regulation of peptidyl-cysteine S-nitrosylation	0.0756677	0.515587	0	1	1	5
GO:1902219 negative regulation of intrinsic apoptotic signaling pathway in response to osmotic stress	1	0.0756677	0.361	0.2	Biological Process	GO:1902219	negative regulation of intrinsic apoptotic signaling pathway in response to osmotic stress	0.0756677	0.515587	1	0	1	5
GO:1902804 negative regulation of synaptic vesicle transport	1	0.0756677	0.361	0.2	Biological Process	GO:1902804	negative regulation of synaptic vesicle transport	0.0756677	0.515587	0	1	1	5
GO:1903801 L-leucine import across plasma membrane	1	0.0756677	0.361	0.2	Biological Process	GO:1903801	L-leucine import across plasma membrane	0.0756677	0.515587	0	1	1	5
GO:1903969 regulation of response to macrophage colony-stimulating factor	1	0.0756677	0.361	0.2	Biological Process	GO:1903969	regulation of response to macrophage colony-stimulating factor	0.0756677	0.515587	1	0	1	5
GO:1903972 regulation of cellular response to macrophage colony-stimulating factor stimulus	1	0.0756677	0.361	0.2	Biological Process	GO:1903972	regulation of cellular response to macrophage colony-stimulating factor stimulus	0.0756677	0.515587	1	0	1	5
GO:1903976 negative regulation of glial cell migration	1	0.0756677	0.361	0.2	Biological Process	GO:1903976	negative regulation of glial cell migration	0.0756677	0.515587	0	1	1	5
GO:1904475 regulation of Ras GTPase binding	1	0.0756677	0.361	0.2	Biological Process	GO:1904475	regulation of Ras GTPase binding	0.0756677	0.515587	1	0	1	5
GO:1904502 regulation of lipophagy	1	0.0756677	0.361	0.2	Biological Process	GO:1904502	regulation of lipophagy	0.0756677	0.515587	1	0	1	5
GO:1904504 positive regulation of lipophagy	1	0.0756677	0.361	0.2	Biological Process	GO:1904504	positive regulation of lipophagy	0.0756677	0.515587	1	0	1	5
GO:1905563 negative regulation of vascular endothelial cell proliferation	1	0.0756677	0.361	0.2	Biological Process	GO:1905563	negative regulation of vascular endothelial cell proliferation	0.0756677	0.515587	1	0	1	5
GO:1905870 positive regulation of 3'-UTR-mediated mRNA stabilization	1	0.0756677	0.361	0.2	Biological Process	GO:1905870	positive regulation of 3'-UTR-mediated mRNA stabilization	0.0756677	0.515587	0	1	1	5
GO:2000172 regulation of branching morphogenesis of a nerve	1	0.0756677	0.361	0.2	Biological Process	GO:2000172	regulation of branching morphogenesis of a nerve	0.0756677	0.515587	1	0	1	5
GO:2001106 regulation of Rho guanyl-nucleotide exchange factor activity	1	0.0756677	0.361	0.2	Biological Process	GO:2001106	regulation of Rho guanyl-nucleotide exchange factor activity	0.0756677	0.515587	1	0	1	5
GO:0002456 T cell mediated immunity	4	0.0756908	1.444	0.039	Biological Process	GO:0002456	T cell mediated immunity	0.0756908	0.515587	4	0	4	102
GO:0051338 regulation of transferase activity	22	0.075707	7.942	0.022	Biological Process	GO:0051338	regulation of transferase activity	0.075707	0.515587	16	6	22	1016
GO:1903522 regulation of blood circulation	8	0.076773	2.888	0.028	Biological Process	GO:1903522	regulation of blood circulation	0.076773	0.517558	4	4	8	283
GO:0051153 regulation of striated muscle cell differentiation	4	0.0778317	1.444	0.039	Biological Process	GO:0051153	regulation of striated muscle cell differentiation	0.0778317	0.517558	3	1	4	103
GO:0002440 production of molecular mediator of immune response	6	0.077895	2.166	0.032	Biological Process	GO:0002440	production of molecular mediator of immune response	0.077895	0.517558	5	1	6	190
GO:0043085 positive regulation of catalytic activity	29	0.0782448	10.469	0.021	Biological Process	GO:0043085	positive regulation of catalytic activity	0.0782448	0.517558	22	7	29	1412
GO:0006220 pyrimidine nucleotide metabolic process	3	0.0783541	1.083	0.047	Biological Process	GO:0006220	pyrimidine nucleotide metabolic process	0.0783541	0.517558	2	1	3	64
GO:0032233 positive regulation of actin filament bundle assembly	3	0.0783541	1.083	0.047	Biological Process	GO:0032233	positive regulation of actin filament bundle assembly	0.0783541	0.517558	0	3	3	64
GO:0048278 vesicle docking	3	0.0783541	1.083	0.047	Biological Process	GO:0048278	vesicle docking	0.0783541	0.517558	3	0	3	64
GO:0001782 B cell homeostasis	2	0.0793853	0.722	0.067	Biological Process	GO:0001782	B cell homeostasis	0.0793853	0.517558	2	0	2	30
GO:0019098 reproductive behavior	2	0.0793853	0.722	0.067	Biological Process	GO:0019098	reproductive behavior	0.0793853	0.517558	0	2	2	30
GO:0021602 cranial nerve morphogenesis	2	0.0793853	0.722	0.067	Biological Process	GO:0021602	cranial nerve morphogenesis	0.0793853	0.517558	1	1	2	30
GO:0035666 TRIF-dependent toll-like receptor signaling pathway	2	0.0793853	0.722	0.067	Biological Process	GO:0035666	TRIF-dependent toll-like receptor signaling pathway	0.0793853	0.517558	2	0	2	30
GO:0045577 regulation of B cell differentiation	2	0.0793853	0.722	0.067	Biological Process	GO:0045577	regulation of B cell differentiation	0.0793853	0.517558	2	0	2	30
GO:0045987 positive regulation of smooth muscle contraction	2	0.0793853	0.722	0.067	Biological Process	GO:0045987	positive regulation of smooth muscle contraction	0.0793853	0.517558	2	0	2	30
GO:0071875 adrenergic receptor signaling pathway	2	0.0793853	0.722	0.067	Biological Process	GO:0071875	adrenergic receptor signaling pathway	0.0793853	0.517558	1	1	2	30
GO:0007610 behavior	14	0.0798243	5.054	0.024	Biological Process	GO:0007610	behavior	0.0798243	0.517558	8	6	14	590
GO:0007612 learning	5	0.0807654	1.805	0.034	Biological Process	GO:0007612	learning	0.0807654	0.517558	3	2	5	147
GO:0048489 synaptic vesicle transport	5	0.0807654	1.805	0.034	Biological Process	GO:0048489	synaptic vesicle transport	0.0807654	0.517558	4	1	5	147
GO:0050729 positive regulation of inflammatory response	5	0.0807654	1.805	0.034	Biological Process	GO:0050729	positive regulation of inflammatory response	0.0807654	0.517558	4	1	5	147
GO:0097480 establishment of synaptic vesicle localization	5	0.0807654	1.805	0.034	Biological Process	GO:0097480	establishment of synaptic vesicle localization	0.0807654	0.517558	4	1	5	147
GO:0031032 actomyosin structure organization	6	0.0809769	2.166	0.031	Biological Process	GO:0031032	actomyosin structure organization	0.0809769	0.517558	2	4	6	192
GO:0007585 respiratory gaseous exchange	3	0.0812405	1.083	0.046	Biological Process	GO:0007585	respiratory gaseous exchange	0.0812405	0.517558	2	1	3	65
GO:0045600 positive regulation of fat cell differentiation	3	0.0812405	1.083	0.046	Biological Process	GO:0045600	positive regulation of fat cell differentiation	0.0812405	0.517558	3	0	3	65
GO:0046824 positive regulation of nucleocytoplasmic transport	3	0.0812405	1.083	0.046	Biological Process	GO:0046824	positive regulation of nucleocytoplasmic transport	0.0812405	0.517558	2	1	3	65
GO:1904589 regulation of protein import	3	0.0812405	1.083	0.046	Biological Process	GO:1904589	regulation of protein import	0.0812405	0.517558	3	0	3	65
GO:0006814 sodium ion transport	7	0.0816002	2.527	0.029	Biological Process	GO:0006814	sodium ion transport	0.0816002	0.517558	3	4	7	239
GO:0016073 snRNA metabolic process	4	0.0822035	1.444	0.038	Biological Process	GO:0016073	snRNA metabolic process	0.0822035	0.517558	4	0	4	105
GO:2000379 positive regulation of reactive oxygen species metabolic process	4	0.0822035	1.444	0.038	Biological Process	GO:2000379	positive regulation of reactive oxygen species metabolic process	0.0822035	0.517558	4	0	4	105
GO:1904018 positive regulation of vasculature development	6	0.0825432	2.166	0.031	Biological Process	GO:1904018	positive regulation of vasculature development	0.0825432	0.517558	3	3	6	193
GO:0034645 cellular macromolecule biosynthetic process	89	0.0828074	32.13	0.018	Biological Process	GO:0034645	cellular macromolecule biosynthetic process	0.0828074	0.517558	74	15	89	5005
GO:0010976 positive regulation of neuron projection development	8	0.0829709	2.888	0.028	Biological Process	GO:0010976	positive regulation of neuron projection development	0.0829709	0.517558	4	4	8	288
GO:0044057 regulation of system process	14	0.0832371	5.054	0.024	Biological Process	GO:0044057	regulation of system process	0.0832371	0.517558	8	6	14	594
GO:0008045 motor neuron axon guidance	2	0.0840152	0.722	0.065	Biological Process	GO:0008045	motor neuron axon guidance	0.0840152	0.517558	2	0	2	31
GO:0010574 regulation of vascular endothelial growth factor production	2	0.0840152	0.722	0.065	Biological Process	GO:0010574	regulation of vascular endothelial growth factor production	0.0840152	0.517558	2	0	2	31
GO:0040036 regulation of fibroblast growth factor receptor signaling pathway	2	0.0840152	0.722	0.065	Biological Process	GO:0040036	regulation of fibroblast growth factor receptor signaling pathway	0.0840152	0.517558	0	2	2	31
GO:0046039 GTP metabolic process	2	0.0840152	0.722	0.065	Biological Process	GO:0046039	GTP metabolic process	0.0840152	0.517558	1	1	2	31
GO:0031571 mitotic G1 DNA damage checkpoint	3	0.0841723	1.083	0.045	Biological Process	GO:0031571	mitotic G1 DNA damage checkpoint	0.0841723	0.517558	1	2	3	66
GO:0032387 negative regulation of intracellular transport	3	0.0841723	1.083	0.045	Biological Process	GO:0032387	negative regulation of intracellular transport	0.0841723	0.517558	2	1	3	66
GO:0045670 regulation of osteoclast differentiation	3	0.0841723	1.083	0.045	Biological Process	GO:0045670	regulation of osteoclast differentiation	0.0841723	0.517558	2	1	3	66
GO:0001824 blastocyst development	4	0.084434	1.444	0.038	Biological Process	GO:0001824	blastocyst development	0.084434	0.517558	4	0	4	106
GO:0071902 positive regulation of protein serine/threonine kinase activity	9	0.0852218	3.249	0.027	Biological Process	GO:0071902	positive regulation of protein serine/threonine kinase activity	0.0852218	0.517558	9	0	9	339
GO:0001817 regulation of cytokine production	17	0.0854134	6.137	0.022	Biological Process	GO:0001817	regulation of cytokine production	0.0854134	0.517558	13	4	17	757
GO:0051252 regulation of RNA metabolic process	70	0.0865527	25.271	0.018	Biological Process	GO:0051252	regulation of RNA metabolic process	0.0865527	0.517558	56	14	70	3853
GO:0006906 vesicle fusion	4	0.0866939	1.444	0.037	Biological Process	GO:0006906	vesicle fusion	0.0866939	0.517558	4	0	4	107
GO:0007215 glutamate receptor signaling pathway	4	0.0866939	1.444	0.037	Biological Process	GO:0007215	glutamate receptor signaling pathway	0.0866939	0.517558	3	1	4	107
GO:0008543 fibroblast growth factor receptor signaling pathway	4	0.0866939	1.444	0.037	Biological Process	GO:0008543	fibroblast growth factor receptor signaling pathway	0.0866939	0.517558	2	2	4	107
GO:0042060 wound healing	14	0.0867422	5.054	0.023	Biological Process	GO:0042060	wound healing	0.0867422	0.517558	8	6	14	598
GO:0006513 protein monoubiquitination	3	0.0871488	1.083	0.045	Biological Process	GO:0006513	protein monoubiquitination	0.0871488	0.517558	3	0	3	67
GO:0044783 G1 DNA damage checkpoint	3	0.0871488	1.083	0.045	Biological Process	GO:0044783	G1 DNA damage checkpoint	0.0871488	0.517558	1	2	3	67
GO:0044819 mitotic G1/S transition checkpoint	3	0.0871488	1.083	0.045	Biological Process	GO:0044819	mitotic G1/S transition checkpoint	0.0871488	0.517558	1	2	3	67
GO:0031346 positive regulation of cell projection organization	10	0.0872998	3.61	0.026	Biological Process	GO:0031346	positive regulation of cell projection organization	0.0872998	0.517558	6	4	10	391
GO:0002252 immune effector process	27	0.0874761	9.747	0.021	Biological Process	GO:0002252	immune effector process	0.0874761	0.517558	22	5	27	1315
GO:0032409 regulation of transporter activity	8	0.0881364	2.888	0.027	Biological Process	GO:0032409	regulation of transporter activity	0.0881364	0.517558	5	3	8	292
GO:0051239 regulation of multicellular organismal process	60	0.0882423	21.661	0.018	Biological Process	GO:0051239	regulation of multicellular organismal process	0.0882423	0.517558	41	19	60	3253
GO:0018130 heterocycle biosynthetic process	79	0.0884052	28.52	0.018	Biological Process	GO:0018130	heterocycle biosynthetic process	0.0884052	0.517558	62	17	79	4407
GO:0014808 release of sequestered calcium ion into cytosol by sarcoplasmic reticulum	2	0.0887251	0.722	0.062	Biological Process	GO:0014808	release of sequestered calcium ion into cytosol by sarcoplasmic reticulum	0.0887251	0.517558	1	1	2	32
GO:0019835 cytolysis	2	0.0887251	0.722	0.062	Biological Process	GO:0019835	cytolysis	0.0887251	0.517558	1	1	2	32
GO:0036314 response to sterol	2	0.0887251	0.722	0.062	Biological Process	GO:0036314	response to sterol	0.0887251	0.517558	2	0	2	32
GO:0045761 regulation of adenylate cyclase activity	2	0.0887251	0.722	0.062	Biological Process	GO:0045761	regulation of adenylate cyclase activity	0.0887251	0.517558	1	1	2	32
GO:0055023 positive regulation of cardiac muscle tissue growth	2	0.0887251	0.722	0.062	Biological Process	GO:0055023	positive regulation of cardiac muscle tissue growth	0.0887251	0.517558	2	0	2	32
GO:0055007 cardiac muscle cell differentiation	4	0.088983	1.444	0.037	Biological Process	GO:0055007	cardiac muscle cell differentiation	0.088983	0.517558	3	1	4	108
GO:0001816 cytokine production	17	0.0893582	6.137	0.022	Biological Process	GO:0001816	cytokine production	0.0893582	0.517558	13	4	17	762
GO:0071417 cellular response to organonitrogen compound	14	0.0894319	5.054	0.023	Biological Process	GO:0071417	cellular response to organonitrogen compound	0.0894319	0.517558	8	6	14	601
GO:0000077 DNA damage checkpoint	5	0.0900652	1.805	0.033	Biological Process	GO:0000077	DNA damage checkpoint	0.0900652	0.517558	3	2	5	152
GO:0000270 peptidoglycan metabolic process	1	0.0901022	0.361	0.167	Biological Process	GO:0000270	peptidoglycan metabolic process	0.0901022	0.517558	0	1	1	6
GO:0007195 adenylate cyclase-inhibiting dopamine receptor signaling pathway	1	0.0901022	0.361	0.167	Biological Process	GO:0007195	adenylate cyclase-inhibiting dopamine receptor signaling pathway	0.0901022	0.517558	0	1	1	6
GO:0007406 negative regulation of neuroblast proliferation	1	0.0901022	0.361	0.167	Biological Process	GO:0007406	negative regulation of neuroblast proliferation	0.0901022	0.517558	1	0	1	6
GO:0009137 purine nucleoside diphosphate catabolic process	1	0.0901022	0.361	0.167	Biological Process	GO:0009137	purine nucleoside diphosphate catabolic process	0.0901022	0.517558	0	1	1	6
GO:0009181 purine ribonucleoside diphosphate catabolic process	1	0.0901022	0.361	0.167	Biological Process	GO:0009181	purine ribonucleoside diphosphate catabolic process	0.0901022	0.517558	0	1	1	6
GO:0009253 peptidoglycan catabolic process	1	0.0901022	0.361	0.167	Biological Process	GO:0009253	peptidoglycan catabolic process	0.0901022	0.517558	0	1	1	6
GO:0009637 response to blue light	1	0.0901022	0.361	0.167	Biological Process	GO:0009637	response to blue light	0.0901022	0.517558	0	1	1	6
GO:0010606 positive regulation of cytoplasmic mRNA processing body assembly	1	0.0901022	0.361	0.167	Biological Process	GO:0010606	positive regulation of cytoplasmic mRNA processing body assembly	0.0901022	0.517558	1	0	1	6
GO:0010694 positive regulation of alkaline phosphatase activity	1	0.0901022	0.361	0.167	Biological Process	GO:0010694	positive regulation of alkaline phosphatase activity	0.0901022	0.517558	1	0	1	6
GO:0014004 microglia differentiation	1	0.0901022	0.361	0.167	Biological Process	GO:0014004	microglia differentiation	0.0901022	0.517558	1	0	1	6
GO:0015670 carbon dioxide transport	1	0.0901022	0.361	0.167	Biological Process	GO:0015670	carbon dioxide transport	0.0901022	0.517558	0	1	1	6
GO:0021886 hypothalamus gonadotrophin-releasing hormone neuron differentiation	1	0.0901022	0.361	0.167	Biological Process	GO:0021886	hypothalamus gonadotrophin-releasing hormone neuron differentiation	0.0901022	0.517558	0	1	1	6
GO:0021888 hypothalamus gonadotrophin-releasing hormone neuron development	1	0.0901022	0.361	0.167	Biological Process	GO:0021888	hypothalamus gonadotrophin-releasing hormone neuron development	0.0901022	0.517558	0	1	1	6
GO:0032237 activation of store-operated calcium channel activity	1	0.0901022	0.361	0.167	Biological Process	GO:0032237	activation of store-operated calcium channel activity	0.0901022	0.517558	1	0	1	6
GO:0033152 immunoglobulin V(D)J recombination	1	0.0901022	0.361	0.167	Biological Process	GO:0033152	immunoglobulin V(D)J recombination	0.0901022	0.517558	1	0	1	6
GO:0035519 protein K29-linked ubiquitination	1	0.0901022	0.361	0.167	Biological Process	GO:0035519	protein K29-linked ubiquitination	0.0901022	0.517558	1	0	1	6
GO:0035744 T-helper 1 cell cytokine production	1	0.0901022	0.361	0.167	Biological Process	GO:0035744	T-helper 1 cell cytokine production	0.0901022	0.517558	1	0	1	6
GO:0036102 leukotriene B4 metabolic process	1	0.0901022	0.361	0.167	Biological Process	GO:0036102	leukotriene B4 metabolic process	0.0901022	0.517558	1	0	1	6
GO:0044837 actomyosin contractile ring organization	1	0.0901022	0.361	0.167	Biological Process	GO:0044837	actomyosin contractile ring organization	0.0901022	0.517558	1	0	1	6
GO:0051026 chiasma assembly	1	0.0901022	0.361	0.167	Biological Process	GO:0051026	chiasma assembly	0.0901022	0.517558	0	1	1	6
GO:0051103 DNA ligation involved in DNA repair	1	0.0901022	0.361	0.167	Biological Process	GO:0051103	DNA ligation involved in DNA repair	0.0901022	0.517558	1	0	1	6
GO:0051459 regulation of corticotropin secretion	1	0.0901022	0.361	0.167	Biological Process	GO:0051459	regulation of corticotropin secretion	0.0901022	0.517558	0	1	1	6
GO:0055059 asymmetric neuroblast division	1	0.0901022	0.361	0.167	Biological Process	GO:0055059	asymmetric neuroblast division	0.0901022	0.517558	1	0	1	6
GO:0060770 negative regulation of epithelial cell proliferation involved in prostate gland development	1	0.0901022	0.361	0.167	Biological Process	GO:0060770	negative regulation of epithelial cell proliferation involved in prostate gland development	0.0901022	0.517558	1	0	1	6
GO:0061074 regulation of neural retina development	1	0.0901022	0.361	0.167	Biological Process	GO:0061074	regulation of neural retina development	0.0901022	0.517558	0	1	1	6
GO:0070426 positive regulation of nucleotide-binding oligomerization domain containing signaling pathway	1	0.0901022	0.361	0.167	Biological Process	GO:0070426	positive regulation of nucleotide-binding oligomerization domain containing signaling pathway	0.0901022	0.517558	1	0	1	6
GO:0070427 nucleotide-binding oligomerization domain containing 1 signaling pathway	1	0.0901022	0.361	0.167	Biological Process	GO:0070427	nucleotide-binding oligomerization domain containing 1 signaling pathway	0.0901022	0.517558	1	0	1	6
GO:0072126 positive regulation of glomerular mesangial cell proliferation	1	0.0901022	0.361	0.167	Biological Process	GO:0072126	positive regulation of glomerular mesangial cell proliferation	0.0901022	0.517558	1	0	1	6
GO:0089709 L-histidine transmembrane transport	1	0.0901022	0.361	0.167	Biological Process	GO:0089709	L-histidine transmembrane transport	0.0901022	0.517558	0	1	1	6
GO:0090269 fibroblast growth factor production	1	0.0901022	0.361	0.167	Biological Process	GO:0090269	fibroblast growth factor production	0.0901022	0.517558	1	0	1	6
GO:0090270 regulation of fibroblast growth factor production	1	0.0901022	0.361	0.167	Biological Process	GO:0090270	regulation of fibroblast growth factor production	0.0901022	0.517558	1	0	1	6
GO:0097680 double-strand break repair via classical nonhomologous end joining	1	0.0901022	0.361	0.167	Biological Process	GO:0097680	double-strand break repair via classical nonhomologous end joining	0.0901022	0.517558	1	0	1	6
GO:0099547 regulation of translation at synapse, modulating synaptic transmission	1	0.0901022	0.361	0.167	Biological Process	GO:0099547	regulation of translation at synapse, modulating synaptic transmission	0.0901022	0.517558	0	1	1	6
GO:0140243 regulation of translation at synapse	1	0.0901022	0.361	0.167	Biological Process	GO:0140243	regulation of translation at synapse	0.0901022	0.517558	0	1	1	6
GO:1901098 positive regulation of autophagosome maturation	1	0.0901022	0.361	0.167	Biological Process	GO:1901098	positive regulation of autophagosome maturation	0.0901022	0.517558	1	0	1	6
GO:1901662 quinone catabolic process	1	0.0901022	0.361	0.167	Biological Process	GO:1901662	quinone catabolic process	0.0901022	0.517558	1	0	1	6
GO:1901727 positive regulation of histone deacetylase activity	1	0.0901022	0.361	0.167	Biological Process	GO:1901727	positive regulation of histone deacetylase activity	0.0901022	0.517558	1	0	1	6
GO:1902218 regulation of intrinsic apoptotic signaling pathway in response to osmotic stress	1	0.0901022	0.361	0.167	Biological Process	GO:1902218	regulation of intrinsic apoptotic signaling pathway in response to osmotic stress	0.0901022	0.517558	1	0	1	6
GO:1902498 regulation of protein autoubiquitination	1	0.0901022	0.361	0.167	Biological Process	GO:1902498	regulation of protein autoubiquitination	0.0901022	0.517558	1	0	1	6
GO:1902747 negative regulation of lens fiber cell differentiation	1	0.0901022	0.361	0.167	Biological Process	GO:1902747	negative regulation of lens fiber cell differentiation	0.0901022	0.517558	1	0	1	6
GO:1903223 positive regulation of oxidative stress-induced neuron death	1	0.0901022	0.361	0.167	Biological Process	GO:1903223	positive regulation of oxidative stress-induced neuron death	0.0901022	0.517558	1	0	1	6
GO:1903551 regulation of extracellular exosome assembly	1	0.0901022	0.361	0.167	Biological Process	GO:1903551	regulation of extracellular exosome assembly	0.0901022	0.517558	1	0	1	6
GO:1904464 regulation of matrix metallopeptidase secretion	1	0.0901022	0.361	0.167	Biological Process	GO:1904464	regulation of matrix metallopeptidase secretion	0.0901022	0.517558	1	0	1	6
GO:1904683 regulation of metalloendopeptidase activity	1	0.0901022	0.361	0.167	Biological Process	GO:1904683	regulation of metalloendopeptidase activity	0.0901022	0.517558	1	0	1	6
GO:1905868 regulation of 3'-UTR-mediated mRNA stabilization	1	0.0901022	0.361	0.167	Biological Process	GO:1905868	regulation of 3'-UTR-mediated mRNA stabilization	0.0901022	0.517558	0	1	1	6
GO:1990773 matrix metallopeptidase secretion	1	0.0901022	0.361	0.167	Biological Process	GO:1990773	matrix metallopeptidase secretion	0.0901022	0.517558	1	0	1	6
GO:2000391 positive regulation of neutrophil extravasation	1	0.0901022	0.361	0.167	Biological Process	GO:2000391	positive regulation of neutrophil extravasation	0.0901022	0.517558	1	0	1	6
GO:2000481 positive regulation of cAMP-dependent protein kinase activity	1	0.0901022	0.361	0.167	Biological Process	GO:2000481	positive regulation of cAMP-dependent protein kinase activity	0.0901022	0.517558	1	0	1	6
GO:2000554 regulation of T-helper 1 cell cytokine production	1	0.0901022	0.361	0.167	Biological Process	GO:2000554	regulation of T-helper 1 cell cytokine production	0.0901022	0.517558	1	0	1	6
GO:2000556 positive regulation of T-helper 1 cell cytokine production	1	0.0901022	0.361	0.167	Biological Process	GO:2000556	positive regulation of T-helper 1 cell cytokine production	0.0901022	0.517558	1	0	1	6
GO:2001016 positive regulation of skeletal muscle cell differentiation	1	0.0901022	0.361	0.167	Biological Process	GO:2001016	positive regulation of skeletal muscle cell differentiation	0.0901022	0.517558	1	0	1	6
GO:0009247 glycolipid biosynthetic process	3	0.0901694	1.083	0.044	Biological Process	GO:0009247	glycolipid biosynthetic process	0.0901694	0.517558	3	0	3	68
GO:0072091 regulation of stem cell proliferation	3	0.0901694	1.083	0.044	Biological Process	GO:0072091	regulation of stem cell proliferation	0.0901694	0.517558	2	1	3	68
GO:0004540 ribonuclease activity	3	0.258168	1.027	0.027	Molecular Function	GO:0004540	ribonuclease activity	0.258168	0.519221	3	0	3	111
GO:0071248 cellular response to metal ion	6	0.0906261	2.166	0.03	Biological Process	GO:0071248	cellular response to metal ion	0.0906261	0.519475	5	1	6	198
GO:0005525 GTP binding	8	0.259558	2.74	0.021	Molecular Function	GO:0005525	GTP binding	0.259558	0.519882	6	2	8	381
GO:0004550 nucleoside diphosphate kinase activity	1	0.262107	0.342	0.053	Molecular Function	GO:0004550	nucleoside diphosphate kinase activity	0.262107	0.519882	0	1	1	19
GO:0008409 5'-3' exonuclease activity	1	0.262107	0.342	0.053	Molecular Function	GO:0008409	5'-3' exonuclease activity	0.262107	0.519882	1	0	1	19
GO:0015299 solute:proton antiporter activity	1	0.262107	0.342	0.053	Molecular Function	GO:0015299	solute:proton antiporter activity	0.262107	0.519882	0	1	1	19
GO:0030296 protein tyrosine kinase activator activity	1	0.262107	0.342	0.053	Molecular Function	GO:0030296	protein tyrosine kinase activator activity	0.262107	0.519882	1	0	1	19
GO:0016705 oxidoreductase activity, acting on paired donors, with incorporation or reduction of molecular oxygen	4	0.266704	1.37	0.024	Molecular Function	GO:0016705	oxidoreductase activity, acting on paired donors, with incorporation or reduction of molecular oxygen	0.266704	0.525812	4	0	4	165
GO:0032550 purine ribonucleoside binding	8	0.268525	2.74	0.021	Molecular Function	GO:0032550	purine ribonucleoside binding	0.268525	0.525812	6	2	8	385
GO:0097367 carbohydrate derivative binding	40	0.270669	13.699	0.018	Molecular Function	GO:0097367	carbohydrate derivative binding	0.270669	0.525812	28	12	40	2280
GO:0043167 ion binding	106	0.271594	36.301	0.017	Molecular Function	GO:0043167	ion binding	0.271594	0.525812	87	19	106	6344
GO:0000979 RNA polymerase II core promoter sequence-specific DNA binding	1	0.273824	0.342	0.05	Molecular Function	GO:0000979	RNA polymerase II core promoter sequence-specific DNA binding	0.273824	0.525812	1	0	1	20
GO:0004653 polypeptide N-acetylgalactosaminyltransferase activity	1	0.273824	0.342	0.05	Molecular Function	GO:0004653	polypeptide N-acetylgalactosaminyltransferase activity	0.273824	0.525812	1	0	1	20
GO:0010314 phosphatidylinositol-5-phosphate binding	1	0.273824	0.342	0.05	Molecular Function	GO:0010314	phosphatidylinositol-5-phosphate binding	0.273824	0.525812	0	1	1	20
GO:0016018 cyclosporin A binding	1	0.273824	0.342	0.05	Molecular Function	GO:0016018	cyclosporin A binding	0.273824	0.525812	1	0	1	20
GO:0016408 C-acyltransferase activity	1	0.273824	0.342	0.05	Molecular Function	GO:0016408	C-acyltransferase activity	0.273824	0.525812	1	0	1	20
GO:0030506 ankyrin binding	1	0.273824	0.342	0.05	Molecular Function	GO:0030506	ankyrin binding	0.273824	0.525812	0	1	1	20
GO:0031683 G-protein beta/gamma-subunit complex binding	1	0.273824	0.342	0.05	Molecular Function	GO:0031683	G-protein beta/gamma-subunit complex binding	0.273824	0.525812	1	0	1	20
GO:0000287 magnesium ion binding	5	0.274278	1.712	0.023	Molecular Function	GO:0000287	magnesium ion binding	0.274278	0.525812	4	1	5	221
GO:0001883 purine nucleoside binding	8	0.275309	2.74	0.021	Molecular Function	GO:0001883	purine nucleoside binding	0.275309	0.525812	6	2	8	388
GO:1902936 phosphatidylinositol bisphosphate binding	3	0.275321	1.027	0.026	Molecular Function	GO:1902936	phosphatidylinositol bisphosphate binding	0.275321	0.525812	2	1	3	115
GO:0016747 transferase activity, transferring acyl groups other than amino-acyl groups	5	0.277315	1.712	0.023	Molecular Function	GO:0016747	transferase activity, transferring acyl groups other than amino-acyl groups	0.277315	0.527076	4	1	5	222
GO:0032549 ribonucleoside binding	8	0.277581	2.74	0.021	Molecular Function	GO:0032549	ribonucleoside binding	0.277581	0.527076	6	2	8	389
GO:0001228 DNA-binding transcription activator activity, RNA polymerase II-specific	9	0.278179	3.082	0.02	Molecular Function	GO:0001228	DNA-binding transcription activator activity, RNA polymerase II-specific	0.278179	0.527076	6	3	9	446
GO:0033674 positive regulation of kinase activity	14	0.0921737	5.054	0.023	Biological Process	GO:0033674	positive regulation of kinase activity	0.0921737	0.527517	10	4	14	604
GO:0007417 central nervous system development	22	0.0927989	7.942	0.021	Biological Process	GO:0007417	central nervous system development	0.0927989	0.527517	12	10	22	1042
GO:0045595 regulation of cell differentiation	37	0.0930344	13.357	0.019	Biological Process	GO:0045595	regulation of cell differentiation	0.0930344	0.527517	26	11	37	1900
GO:0002532 production of molecular mediator involved in inflammatory response	3	0.0932333	1.083	0.043	Biological Process	GO:0002532	production of molecular mediator involved in inflammatory response	0.0932333	0.527517	3	0	3	69
GO:0045453 bone resorption	3	0.0932333	1.083	0.043	Biological Process	GO:0045453	bone resorption	0.0932333	0.527517	3	0	3	69
GO:0150077 regulation of neuroinflammatory response	2	0.0935114	0.722	0.061	Biological Process	GO:0150077	regulation of neuroinflammatory response	0.0935114	0.527517	2	0	2	33
GO:1903514 release of sequestered calcium ion into cytosol by endoplasmic reticulum	2	0.0935114	0.722	0.061	Biological Process	GO:1903514	release of sequestered calcium ion into cytosol by endoplasmic reticulum	0.0935114	0.527517	1	1	2	33
GO:1903523 negative regulation of blood circulation	2	0.0935114	0.722	0.061	Biological Process	GO:1903523	negative regulation of blood circulation	0.0935114	0.527517	1	1	2	33
GO:2000036 regulation of stem cell population maintenance	2	0.0935114	0.722	0.061	Biological Process	GO:2000036	regulation of stem cell population maintenance	0.0935114	0.527517	2	0	2	33
GO:0030330 DNA damage response, signal transduction by p53 class mediator	4	0.0936479	1.444	0.036	Biological Process	GO:0030330	DNA damage response, signal transduction by p53 class mediator	0.0936479	0.527517	2	2	4	110
GO:0032414 positive regulation of ion transmembrane transporter activity	4	0.0936479	1.444	0.036	Biological Process	GO:0032414	positive regulation of ion transmembrane transporter activity	0.0936479	0.527517	2	2	4	110
GO:0042303 molting cycle	4	0.0936479	1.444	0.036	Biological Process	GO:0042303	molting cycle	0.0936479	0.527517	3	1	4	110
GO:0042633 hair cycle	4	0.0936479	1.444	0.036	Biological Process	GO:0042633	hair cycle	0.0936479	0.527517	3	1	4	110
GO:0002831 regulation of response to biotic stimulus	5	0.0939342	1.805	0.032	Biological Process	GO:0002831	regulation of response to biotic stimulus	0.0939342	0.527726	4	1	5	154
GO:0007034 vacuolar transport	5	0.0939342	1.805	0.032	Biological Process	GO:0007034	vacuolar transport	0.0939342	0.527726	5	0	5	154
GO:0034641 cellular nitrogen compound metabolic process	116	0.0949584	41.877	0.017	Biological Process	GO:0034641	cellular nitrogen compound metabolic process	0.0949584	0.527825	91	25	116	6724
GO:0002237 response to molecule of bacterial origin	9	0.0950087	3.249	0.026	Biological Process	GO:0002237	response to molecule of bacterial origin	0.0950087	0.527825	9	0	9	347
GO:0002862 negative regulation of inflammatory response to antigenic stimulus	6	0.0956754	2.166	0.03	Biological Process	GO:0002862	negative regulation of inflammatory response to antigenic stimulus	0.0956754	0.527825	2	4	6	201
GO:1903305 regulation of regulated secretory pathway	5	0.0959003	1.805	0.032	Biological Process	GO:1903305	regulation of regulated secretory pathway	0.0959003	0.527825	4	1	5	155
GO:0007041 lysosomal transport	4	0.0960231	1.444	0.036	Biological Process	GO:0007041	lysosomal transport	0.0960231	0.527825	4	0	4	111
GO:0046822 regulation of nucleocytoplasmic transport	4	0.0960231	1.444	0.036	Biological Process	GO:0046822	regulation of nucleocytoplasmic transport	0.0960231	0.527825	3	1	4	111
GO:0001944 vasculature development	16	0.0971107	5.776	0.022	Biological Process	GO:0001944	vasculature development	0.0971107	0.527825	11	5	16	717
GO:0072358 cardiovascular system development	16	0.0971107	5.776	0.022	Biological Process	GO:0072358	cardiovascular system development	0.0971107	0.527825	11	5	16	717
GO:0006486 protein glycosylation	7	0.0976909	2.527	0.028	Biological Process	GO:0006486	protein glycosylation	0.0976909	0.527825	6	1	7	250
GO:0043413 macromolecule glycosylation	7	0.0976909	2.527	0.028	Biological Process	GO:0043413	macromolecule glycosylation	0.0976909	0.527825	6	1	7	250
GO:0051017 actin filament bundle assembly	5	0.0978873	1.805	0.032	Biological Process	GO:0051017	actin filament bundle assembly	0.0978873	0.527825	1	4	5	156
GO:0000083 regulation of transcription involved in G1/S transition of mitotic cell cycle	2	0.0983707	0.722	0.059	Biological Process	GO:0000083	regulation of transcription involved in G1/S transition of mitotic cell cycle	0.0983707	0.527825	1	1	2	34
GO:0002756 MyD88-independent toll-like receptor signaling pathway	2	0.0983707	0.722	0.059	Biological Process	GO:0002756	MyD88-independent toll-like receptor signaling pathway	0.0983707	0.527825	2	0	2	34
GO:0006862 nucleotide transport	2	0.0983707	0.722	0.059	Biological Process	GO:0006862	nucleotide transport	0.0983707	0.527825	2	0	2	34
GO:0033198 response to ATP	2	0.0983707	0.722	0.059	Biological Process	GO:0033198	response to ATP	0.0983707	0.527825	2	0	2	34
GO:0034405 response to fluid shear stress	2	0.0983707	0.722	0.059	Biological Process	GO:0034405	response to fluid shear stress	0.0983707	0.527825	2	0	2	34
GO:0043537 negative regulation of blood vessel endothelial cell migration	2	0.0983707	0.722	0.059	Biological Process	GO:0043537	negative regulation of blood vessel endothelial cell migration	0.0983707	0.527825	2	0	2	34
GO:0050931 pigment cell differentiation	2	0.0983707	0.722	0.059	Biological Process	GO:0050931	pigment cell differentiation	0.0983707	0.527825	2	0	2	34
GO:1901137 carbohydrate derivative biosynthetic process	17	0.0984451	6.137	0.022	Biological Process	GO:1901137	carbohydrate derivative biosynthetic process	0.0984451	0.527825	12	5	17	773
GO:0030003 cellular cation homeostasis	15	0.0990076	5.415	0.023	Biological Process	GO:0030003	cellular cation homeostasis	0.0990076	0.527825	10	5	15	665
GO:0071407 cellular response to organic cyclic compound	13	0.0990916	4.693	0.023	Biological Process	GO:0071407	cellular response to organic cyclic compound	0.0990916	0.527825	8	5	13	558
GO:0051966 regulation of synaptic transmission, glutamatergic	3	0.0994879	1.083	0.042	Biological Process	GO:0051966	regulation of synaptic transmission, glutamatergic	0.0994879	0.527825	3	0	3	71
GO:0097479 synaptic vesicle localization	5	0.099895	1.805	0.032	Biological Process	GO:0097479	synaptic vesicle localization	0.099895	0.527825	4	1	5	157
GO:0006936 muscle contraction	9	0.100139	3.249	0.026	Biological Process	GO:0006936	muscle contraction	0.100139	0.527825	6	3	9	351
GO:0032649 regulation of interferon-gamma production	4	0.100858	1.444	0.035	Biological Process	GO:0032649	regulation of interferon-gamma production	0.100858	0.527825	3	1	4	113
GO:0090174 organelle membrane fusion	4	0.100858	1.444	0.035	Biological Process	GO:0090174	organelle membrane fusion	0.100858	0.527825	4	0	4	113
GO:0060249 anatomical structure homeostasis	11	0.101535	3.971	0.024	Biological Process	GO:0060249	anatomical structure homeostasis	0.101535	0.527825	8	3	11	455
GO:1901699 cellular response to nitrogen compound	15	0.101803	5.415	0.022	Biological Process	GO:1901699	cellular response to nitrogen compound	0.101803	0.527825	9	6	15	668
GO:0007519 skeletal muscle tissue development	5	0.101923	1.805	0.032	Biological Process	GO:0007519	skeletal muscle tissue development	0.101923	0.527825	4	1	5	158
GO:0050773 regulation of dendrite development	5	0.101923	1.805	0.032	Biological Process	GO:0050773	regulation of dendrite development	0.101923	0.527825	4	1	5	158
GO:0006809 nitric oxide biosynthetic process	3	0.102677	1.083	0.042	Biological Process	GO:0006809	nitric oxide biosynthetic process	0.102677	0.527825	3	0	3	72
GO:0015807 L-amino acid transport	3	0.102677	1.083	0.042	Biological Process	GO:0015807	L-amino acid transport	0.102677	0.527825	1	2	3	72
GO:0015914 phospholipid transport	3	0.102677	1.083	0.042	Biological Process	GO:0015914	phospholipid transport	0.102677	0.527825	2	1	3	72
GO:0032729 positive regulation of interferon-gamma production	3	0.102677	1.083	0.042	Biological Process	GO:0032729	positive regulation of interferon-gamma production	0.102677	0.527825	2	1	3	72
GO:0050805 negative regulation of synaptic transmission	3	0.102677	1.083	0.042	Biological Process	GO:0050805	negative regulation of synaptic transmission	0.102677	0.527825	2	1	3	72
GO:1903779 regulation of cardiac conduction	3	0.102677	1.083	0.042	Biological Process	GO:1903779	regulation of cardiac conduction	0.102677	0.527825	2	1	3	72
GO:0010644 cell communication by electrical coupling	2	0.1033	0.722	0.057	Biological Process	GO:0010644	cell communication by electrical coupling	0.1033	0.527825	1	1	2	35
GO:0010765 positive regulation of sodium ion transport	2	0.1033	0.722	0.057	Biological Process	GO:0010765	positive regulation of sodium ion transport	0.1033	0.527825	0	2	2	35
GO:0032620 interleukin-17 production	2	0.1033	0.722	0.057	Biological Process	GO:0032620	interleukin-17 production	0.1033	0.527825	1	1	2	35
GO:0032660 regulation of interleukin-17 production	2	0.1033	0.722	0.057	Biological Process	GO:0032660	regulation of interleukin-17 production	0.1033	0.527825	1	1	2	35
GO:0035633 maintenance of permeability of blood-brain barrier	2	0.1033	0.722	0.057	Biological Process	GO:0035633	maintenance of permeability of blood-brain barrier	0.1033	0.527825	1	1	2	35
GO:0002682 regulation of immune system process	35	0.103307	12.635	0.019	Biological Process	GO:0002682	regulation of immune system process	0.103307	0.527825	25	10	35	1802
GO:0032609 interferon-gamma production	4	0.103317	1.444	0.035	Biological Process	GO:0032609	interferon-gamma production	0.103317	0.527825	3	1	4	114
GO:0043534 blood vessel endothelial cell migration	4	0.103317	1.444	0.035	Biological Process	GO:0043534	blood vessel endothelial cell migration	0.103317	0.527825	4	0	4	114
GO:0061572 actin filament bundle organization	5	0.103972	1.805	0.031	Biological Process	GO:0061572	actin filament bundle organization	0.103972	0.527825	1	4	5	159
GO:0002317 plasma cell differentiation	1	0.104312	0.361	0.143	Biological Process	GO:0002317	plasma cell differentiation	0.104312	0.527825	1	0	1	7
GO:0002924 negative regulation of humoral immune response mediated by circulating immunoglobulin	1	0.104312	0.361	0.143	Biological Process	GO:0002924	negative regulation of humoral immune response mediated by circulating immunoglobulin	0.104312	0.527825	1	0	1	7
GO:0003321 positive regulation of blood pressure by epinephrine-norepinephrine	1	0.104312	0.361	0.143	Biological Process	GO:0003321	positive regulation of blood pressure by epinephrine-norepinephrine	0.104312	0.527825	0	1	1	7
GO:0006578 amino-acid betaine biosynthetic process	1	0.104312	0.361	0.143	Biological Process	GO:0006578	amino-acid betaine biosynthetic process	0.104312	0.527825	1	0	1	7
GO:0006627 protein processing involved in protein targeting to mitochondrion	1	0.104312	0.361	0.143	Biological Process	GO:0006627	protein processing involved in protein targeting to mitochondrion	0.104312	0.527825	1	0	1	7
GO:0010536 positive regulation of activation of Janus kinase activity	1	0.104312	0.361	0.143	Biological Process	GO:0010536	positive regulation of activation of Janus kinase activity	0.104312	0.527825	1	0	1	7
GO:0010572 positive regulation of platelet activation	1	0.104312	0.361	0.143	Biological Process	GO:0010572	positive regulation of platelet activation	0.104312	0.527825	1	0	1	7
GO:0015939 pantothenate metabolic process	1	0.104312	0.361	0.143	Biological Process	GO:0015939	pantothenate metabolic process	0.104312	0.527825	1	0	1	7
GO:0021546 rhombomere development	1	0.104312	0.361	0.143	Biological Process	GO:0021546	rhombomere development	0.104312	0.527825	1	0	1	7
GO:0022028 tangential migration from the subventricular zone to the olfactory bulb	1	0.104312	0.361	0.143	Biological Process	GO:0022028	tangential migration from the subventricular zone to the olfactory bulb	0.104312	0.527825	1	0	1	7
GO:0031394 positive regulation of prostaglandin biosynthetic process	1	0.104312	0.361	0.143	Biological Process	GO:0031394	positive regulation of prostaglandin biosynthetic process	0.104312	0.527825	1	0	1	7
GO:0031622 positive regulation of fever generation	1	0.104312	0.361	0.143	Biological Process	GO:0031622	positive regulation of fever generation	0.104312	0.527825	1	0	1	7
GO:0033206 meiotic cytokinesis	1	0.104312	0.361	0.143	Biological Process	GO:0033206	meiotic cytokinesis	0.104312	0.527825	1	0	1	7
GO:0036089 cleavage furrow formation	1	0.104312	0.361	0.143	Biological Process	GO:0036089	cleavage furrow formation	0.104312	0.527825	1	0	1	7
GO:0040031 snRNA modification	1	0.104312	0.361	0.143	Biological Process	GO:0040031	snRNA modification	0.104312	0.527825	1	0	1	7
GO:0042138 meiotic DNA double-strand break formation	1	0.104312	0.361	0.143	Biological Process	GO:0042138	meiotic DNA double-strand break formation	0.104312	0.527825	1	0	1	7
GO:0045054 constitutive secretory pathway	1	0.104312	0.361	0.143	Biological Process	GO:0045054	constitutive secretory pathway	0.104312	0.527825	1	0	1	7
GO:0051305 chromosome movement towards spindle pole	1	0.104312	0.361	0.143	Biological Process	GO:0051305	chromosome movement towards spindle pole	0.104312	0.527825	1	0	1	7
GO:0051458 corticotropin secretion	1	0.104312	0.361	0.143	Biological Process	GO:0051458	corticotropin secretion	0.104312	0.527825	0	1	1	7
GO:0060729 intestinal epithelial structure maintenance	1	0.104312	0.361	0.143	Biological Process	GO:0060729	intestinal epithelial structure maintenance	0.104312	0.527825	1	0	1	7
GO:0061724 lipophagy	1	0.104312	0.361	0.143	Biological Process	GO:0061724	lipophagy	0.104312	0.527825	1	0	1	7
GO:0061762 CAMKK-AMPK signaling cascade	1	0.104312	0.361	0.143	Biological Process	GO:0061762	CAMKK-AMPK signaling cascade	0.104312	0.527825	1	0	1	7
GO:0070358 actin polymerization-dependent cell motility	1	0.104312	0.361	0.143	Biological Process	GO:0070358	actin polymerization-dependent cell motility	0.104312	0.527825	1	0	1	7
GO:0071918 urea transmembrane transport	1	0.104312	0.361	0.143	Biological Process	GO:0071918	urea transmembrane transport	0.104312	0.527825	0	1	1	7
GO:0071971 extracellular exosome assembly	1	0.104312	0.361	0.143	Biological Process	GO:0071971	extracellular exosome assembly	0.104312	0.527825	1	0	1	7
GO:1900004 negative regulation of serine-type endopeptidase activity	1	0.104312	0.361	0.143	Biological Process	GO:1900004	negative regulation of serine-type endopeptidase activity	0.104312	0.527825	1	0	1	7
GO:1901341 positive regulation of store-operated calcium channel activity	1	0.104312	0.361	0.143	Biological Process	GO:1901341	positive regulation of store-operated calcium channel activity	0.104312	0.527825	1	0	1	7
GO:1901858 regulation of mitochondrial DNA metabolic process	1	0.104312	0.361	0.143	Biological Process	GO:1901858	regulation of mitochondrial DNA metabolic process	0.104312	0.527825	1	0	1	7
GO:1902389 ceramide 1-phosphate transport	1	0.104312	0.361	0.143	Biological Process	GO:1902389	ceramide 1-phosphate transport	0.104312	0.527825	0	1	1	7
GO:1902572 negative regulation of serine-type peptidase activity	1	0.104312	0.361	0.143	Biological Process	GO:1902572	negative regulation of serine-type peptidase activity	0.104312	0.527825	1	0	1	7
GO:1902866 regulation of retina development in camera-type eye	1	0.104312	0.361	0.143	Biological Process	GO:1902866	regulation of retina development in camera-type eye	0.104312	0.527825	0	1	1	7
GO:1903215 negative regulation of protein targeting to mitochondrion	1	0.104312	0.361	0.143	Biological Process	GO:1903215	negative regulation of protein targeting to mitochondrion	0.104312	0.527825	1	0	1	7
GO:1903288 positive regulation of potassium ion import	1	0.104312	0.361	0.143	Biological Process	GO:1903288	positive regulation of potassium ion import	0.104312	0.527825	0	1	1	7
GO:1903367 positive regulation of fear response	1	0.104312	0.361	0.143	Biological Process	GO:1903367	positive regulation of fear response	0.104312	0.527825	1	0	1	7
GO:1905049 negative regulation of metallopeptidase activity	1	0.104312	0.361	0.143	Biological Process	GO:1905049	negative regulation of metallopeptidase activity	0.104312	0.527825	1	0	1	7
GO:1990791 dorsal root ganglion development	1	0.104312	0.361	0.143	Biological Process	GO:1990791	dorsal root ganglion development	0.104312	0.527825	0	1	1	7
GO:2000389 regulation of neutrophil extravasation	1	0.104312	0.361	0.143	Biological Process	GO:2000389	regulation of neutrophil extravasation	0.104312	0.527825	1	0	1	7
GO:2000987 positive regulation of behavioral fear response	1	0.104312	0.361	0.143	Biological Process	GO:2000987	positive regulation of behavioral fear response	0.104312	0.527825	1	0	1	7
GO:0043393 regulation of protein binding	6	0.104419	2.166	0.029	Biological Process	GO:0043393	regulation of protein binding	0.104419	0.527825	6	0	6	206
GO:0042641 actomyosin	3	0.128892	1.024	0.038	Cellular Component	GO:0042641	actomyosin	0.128892	0.528657	2	1	3	79
GO:0098858 actin-based cell projection	6	0.129473	2.048	0.028	Cellular Component	GO:0098858	actin-based cell projection	0.129473	0.528657	2	4	6	217
GO:0005886 plasma membrane	97	0.132828	33.106	0.017	Cellular Component	GO:0005886	plasma membrane	0.132828	0.528657	62	35	97	5569
GO:0031371 ubiquitin conjugating enzyme complex	1	0.13333	0.341	0.111	Cellular Component	GO:0031371	ubiquitin conjugating enzyme complex	0.13333	0.528657	1	0	1	9
GO:0031906 late endosome lumen	1	0.13333	0.341	0.111	Cellular Component	GO:0031906	late endosome lumen	0.13333	0.528657	0	1	1	9
GO:0032593 insulin-responsive compartment	1	0.13333	0.341	0.111	Cellular Component	GO:0032593	insulin-responsive compartment	0.13333	0.528657	1	0	1	9
GO:0070419 nonhomologous end joining complex	1	0.13333	0.341	0.111	Cellular Component	GO:0070419	nonhomologous end joining complex	0.13333	0.528657	1	0	1	9
GO:0000165 MAPK cascade	20	0.10529	7.22	0.021	Biological Process	GO:0000165	MAPK cascade	0.10529	0.530963	14	6	20	947
GO:0023014 signal transduction by protein phosphorylation	20	0.10529	7.22	0.021	Biological Process	GO:0023014	signal transduction by protein phosphorylation	0.10529	0.530963	14	6	20	947
GO:0007040 lysosome organization	3	0.105907	1.083	0.041	Biological Process	GO:0007040	lysosome organization	0.105907	0.531541	3	0	3	73
GO:0042795 snRNA transcription by RNA polymerase II	3	0.105907	1.083	0.041	Biological Process	GO:0042795	snRNA transcription by RNA polymerase II	0.105907	0.531541	3	0	3	73
GO:0045685 regulation of glial cell differentiation	3	0.105907	1.083	0.041	Biological Process	GO:0045685	regulation of glial cell differentiation	0.105907	0.531541	2	1	3	73
GO:0080171 lytic vacuole organization	3	0.105907	1.083	0.041	Biological Process	GO:0080171	lytic vacuole organization	0.105907	0.531541	3	0	3	73
GO:0031570 DNA integrity checkpoint	5	0.106041	1.805	0.031	Biological Process	GO:0031570	DNA integrity checkpoint	0.106041	0.531587	3	2	5	160
GO:0001848 complement binding	1	0.285356	0.342	0.048	Molecular Function	GO:0001848	complement binding	0.285356	0.535042	1	0	1	21
GO:0004602 glutathione peroxidase activity	1	0.285356	0.342	0.048	Molecular Function	GO:0004602	glutathione peroxidase activity	0.285356	0.535042	0	1	1	21
GO:0008391 arachidonic acid monooxygenase activity	1	0.285356	0.342	0.048	Molecular Function	GO:0008391	arachidonic acid monooxygenase activity	0.285356	0.535042	1	0	1	21
GO:0019789 SUMO transferase activity	1	0.285356	0.342	0.048	Molecular Function	GO:0019789	SUMO transferase activity	0.285356	0.535042	1	0	1	21
GO:0007611 learning or memory	7	0.107155	2.527	0.027	Biological Process	GO:0007611	learning or memory	0.107155	0.536535	5	2	7	256
GO:0090066 regulation of anatomical structure size	12	0.107669	4.332	0.023	Biological Process	GO:0090066	regulation of anatomical structure size	0.107669	0.536642	9	3	12	513
GO:0002755 MyD88-dependent toll-like receptor signaling pathway	2	0.108295	0.722	0.056	Biological Process	GO:0002755	MyD88-dependent toll-like receptor signaling pathway	0.108295	0.536642	2	0	2	36
GO:0006891 intra-Golgi vesicle-mediated transport	2	0.108295	0.722	0.056	Biological Process	GO:0006891	intra-Golgi vesicle-mediated transport	0.108295	0.536642	2	0	2	36
GO:0010543 regulation of platelet activation	2	0.108295	0.722	0.056	Biological Process	GO:0010543	regulation of platelet activation	0.108295	0.536642	2	0	2	36
GO:0010665 regulation of cardiac muscle cell apoptotic process	2	0.108295	0.722	0.056	Biological Process	GO:0010665	regulation of cardiac muscle cell apoptotic process	0.108295	0.536642	0	2	2	36
GO:0060421 positive regulation of heart growth	2	0.108295	0.722	0.056	Biological Process	GO:0060421	positive regulation of heart growth	0.108295	0.536642	2	0	2	36
GO:0071868 cellular response to monoamine stimulus	2	0.108295	0.722	0.056	Biological Process	GO:0071868	cellular response to monoamine stimulus	0.108295	0.536642	1	1	2	36
GO:0071870 cellular response to catecholamine stimulus	2	0.108295	0.722	0.056	Biological Process	GO:0071870	cellular response to catecholamine stimulus	0.108295	0.536642	1	1	2	36
GO:0002702 positive regulation of production of molecular mediator of immune response	4	0.108316	1.444	0.034	Biological Process	GO:0002702	positive regulation of production of molecular mediator of immune response	0.108316	0.536642	3	1	4	116
GO:0032391 photoreceptor connecting cilium	2	0.136364	0.683	0.049	Cellular Component	GO:0032391	photoreceptor connecting cilium	0.136364	0.536932	1	1	2	41
GO:0016853 isomerase activity	4	0.287837	1.37	0.023	Molecular Function	GO:0016853	isomerase activity	0.287837	0.538293	3	1	4	171
GO:0009301 snRNA transcription	3	0.109176	1.083	0.041	Biological Process	GO:0009301	snRNA transcription	0.109176	0.540266	3	0	3	74
GO:0002221 pattern recognition receptor signaling pathway	6	0.109858	2.166	0.029	Biological Process	GO:0002221	pattern recognition receptor signaling pathway	0.109858	0.540775	5	1	6	209
GO:0009058 biosynthetic process	109	0.109964	39.35	0.017	Biological Process	GO:0009058	biosynthetic process	0.109964	0.540775	86	23	109	6327
GO:0051147 regulation of muscle cell differentiation	5	0.11024	1.805	0.031	Biological Process	GO:0051147	regulation of muscle cell differentiation	0.11024	0.540775	3	2	5	162
GO:0002253 activation of immune response	16	0.110821	5.776	0.022	Biological Process	GO:0002253	activation of immune response	0.110821	0.540775	11	5	16	732
GO:2000257 regulation of protein activation cascade	4	0.110857	1.444	0.034	Biological Process	GO:2000257	regulation of protein activation cascade	0.110857	0.540775	3	1	4	117
GO:0002700 regulation of production of molecular mediator of immune response	5	0.11237	1.805	0.031	Biological Process	GO:0002700	regulation of production of molecular mediator of immune response	0.11237	0.540775	4	1	5	163
GO:0003018 vascular process in circulatory system	5	0.11237	1.805	0.031	Biological Process	GO:0003018	vascular process in circulatory system	0.11237	0.540775	3	2	5	163
GO:0002753 cytoplasmic pattern recognition receptor signaling pathway	3	0.112483	1.083	0.04	Biological Process	GO:0002753	cytoplasmic pattern recognition receptor signaling pathway	0.112483	0.540775	2	1	3	75
GO:0051865 protein autoubiquitination	3	0.112483	1.083	0.04	Biological Process	GO:0051865	protein autoubiquitination	0.112483	0.540775	3	0	3	75
GO:0001953 negative regulation of cell-matrix adhesion	2	0.113352	0.722	0.054	Biological Process	GO:0001953	negative regulation of cell-matrix adhesion	0.113352	0.540775	1	1	2	37
GO:0010939 regulation of necrotic cell death	2	0.113352	0.722	0.054	Biological Process	GO:0010939	regulation of necrotic cell death	0.113352	0.540775	1	1	2	37
GO:0072089 stem cell proliferation	4	0.113423	1.444	0.034	Biological Process	GO:0072089	stem cell proliferation	0.113423	0.540775	3	1	4	118
GO:0006873 cellular ion homeostasis	15	0.113467	5.415	0.022	Biological Process	GO:0006873	cellular ion homeostasis	0.113467	0.540775	10	5	15	680
GO:0000075 cell cycle checkpoint	6	0.113564	2.166	0.028	Biological Process	GO:0000075	cell cycle checkpoint	0.113564	0.540775	4	2	6	211
GO:0050878 regulation of body fluid levels	12	0.114517	4.332	0.023	Biological Process	GO:0050878	regulation of body fluid levels	0.114517	0.540775	6	6	12	519
GO:0006487 protein N-linked glycosylation	3	0.115829	1.083	0.039	Biological Process	GO:0006487	protein N-linked glycosylation	0.115829	0.540775	3	0	3	76
GO:0032411 positive regulation of transporter activity	4	0.116016	1.444	0.034	Biological Process	GO:0032411	positive regulation of transporter activity	0.116016	0.540775	2	2	4	119
GO:0006952 defense response	37	0.116356	13.357	0.019	Biological Process	GO:0006952	defense response	0.116356	0.540775	26	11	37	1941
GO:1902905 positive regulation of supramolecular fiber organization	6	0.117333	2.166	0.028	Biological Process	GO:1902905	positive regulation of supramolecular fiber organization	0.117333	0.540775	3	3	6	213
GO:0051347 positive regulation of transferase activity	15	0.117526	5.415	0.022	Biological Process	GO:0051347	positive regulation of transferase activity	0.117526	0.540775	11	4	15	684
GO:0008015 blood circulation	12	0.118033	4.332	0.023	Biological Process	GO:0008015	blood circulation	0.118033	0.540775	6	6	12	522
GO:0000738 DNA catabolic process, exonucleolytic	1	0.118301	0.361	0.125	Biological Process	GO:0000738	DNA catabolic process, exonucleolytic	0.118301	0.540775	1	0	1	8
GO:0001955 blood vessel maturation	1	0.118301	0.361	0.125	Biological Process	GO:0001955	blood vessel maturation	0.118301	0.540775	1	0	1	8
GO:0002349 histamine production involved in inflammatory response	1	0.118301	0.361	0.125	Biological Process	GO:0002349	histamine production involved in inflammatory response	0.118301	0.540775	1	0	1	8
GO:0002441 histamine secretion involved in inflammatory response	1	0.118301	0.361	0.125	Biological Process	GO:0002441	histamine secretion involved in inflammatory response	0.118301	0.540775	1	0	1	8
GO:0002553 histamine secretion by mast cell	1	0.118301	0.361	0.125	Biological Process	GO:0002553	histamine secretion by mast cell	0.118301	0.540775	1	0	1	8
GO:0002634 regulation of germinal center formation	1	0.118301	0.361	0.125	Biological Process	GO:0002634	regulation of germinal center formation	0.118301	0.540775	1	0	1	8
GO:0008627 intrinsic apoptotic signaling pathway in response to osmotic stress	1	0.118301	0.361	0.125	Biological Process	GO:0008627	intrinsic apoptotic signaling pathway in response to osmotic stress	0.118301	0.540775	1	0	1	8
GO:0009191 ribonucleoside diphosphate catabolic process	1	0.118301	0.361	0.125	Biological Process	GO:0009191	ribonucleoside diphosphate catabolic process	0.118301	0.540775	0	1	1	8
GO:0014866 skeletal myofibril assembly	1	0.118301	0.361	0.125	Biological Process	GO:0014866	skeletal myofibril assembly	0.118301	0.540775	1	0	1	8
GO:0015820 leucine transport	1	0.118301	0.361	0.125	Biological Process	GO:0015820	leucine transport	0.118301	0.540775	0	1	1	8
GO:0015840 urea transport	1	0.118301	0.361	0.125	Biological Process	GO:0015840	urea transport	0.118301	0.540775	0	1	1	8
GO:0021873 forebrain neuroblast division	1	0.118301	0.361	0.125	Biological Process	GO:0021873	forebrain neuroblast division	0.118301	0.540775	0	1	1	8
GO:0032119 sequestering of zinc ion	1	0.118301	0.361	0.125	Biological Process	GO:0032119	sequestering of zinc ion	0.118301	0.540775	1	0	1	8
GO:0032627 interleukin-23 production	1	0.118301	0.361	0.125	Biological Process	GO:0032627	interleukin-23 production	0.118301	0.540775	1	0	1	8
GO:0032667 regulation of interleukin-23 production	1	0.118301	0.361	0.125	Biological Process	GO:0032667	regulation of interleukin-23 production	0.118301	0.540775	1	0	1	8
GO:0033313 meiotic cell cycle checkpoint	1	0.118301	0.361	0.125	Biological Process	GO:0033313	meiotic cell cycle checkpoint	0.118301	0.540775	1	0	1	8
GO:0035425 autocrine signaling	1	0.118301	0.361	0.125	Biological Process	GO:0035425	autocrine signaling	0.118301	0.540775	1	0	1	8
GO:0035881 amacrine cell differentiation	1	0.118301	0.361	0.125	Biological Process	GO:0035881	amacrine cell differentiation	0.118301	0.540775	0	1	1	8
GO:0035965 cardiolipin acyl-chain remodeling	1	0.118301	0.361	0.125	Biological Process	GO:0035965	cardiolipin acyl-chain remodeling	0.118301	0.540775	1	0	1	8
GO:0042780 tRNA 3'-end processing	1	0.118301	0.361	0.125	Biological Process	GO:0042780	tRNA 3'-end processing	0.118301	0.540775	1	0	1	8
GO:0042796 snRNA transcription by RNA polymerase III	1	0.118301	0.361	0.125	Biological Process	GO:0042796	snRNA transcription by RNA polymerase III	0.118301	0.540775	1	0	1	8
GO:0045924 regulation of female receptivity	1	0.118301	0.361	0.125	Biological Process	GO:0045924	regulation of female receptivity	0.118301	0.540775	0	1	1	8
GO:0048312 intracellular distribution of mitochondria	1	0.118301	0.361	0.125	Biological Process	GO:0048312	intracellular distribution of mitochondria	0.118301	0.540775	1	0	1	8
GO:0060158 phospholipase C-activating dopamine receptor signaling pathway	1	0.118301	0.361	0.125	Biological Process	GO:0060158	phospholipase C-activating dopamine receptor signaling pathway	0.118301	0.540775	0	1	1	8
GO:0060180 female mating behavior	1	0.118301	0.361	0.125	Biological Process	GO:0060180	female mating behavior	0.118301	0.540775	0	1	1	8
GO:0060215 primitive hemopoiesis	1	0.118301	0.361	0.125	Biological Process	GO:0060215	primitive hemopoiesis	0.118301	0.540775	1	0	1	8
GO:0070432 regulation of nucleotide-binding oligomerization domain containing 2 signaling pathway	1	0.118301	0.361	0.125	Biological Process	GO:0070432	regulation of nucleotide-binding oligomerization domain containing 2 signaling pathway	0.118301	0.540775	1	0	1	8
GO:0071476 cellular hypotonic response	1	0.118301	0.361	0.125	Biological Process	GO:0071476	cellular hypotonic response	0.118301	0.540775	0	1	1	8
GO:0072102 glomerulus morphogenesis	1	0.118301	0.361	0.125	Biological Process	GO:0072102	glomerulus morphogenesis	0.118301	0.540775	1	0	1	8
GO:0072321 chaperone-mediated protein transport	1	0.118301	0.361	0.125	Biological Process	GO:0072321	chaperone-mediated protein transport	0.118301	0.540775	1	0	1	8
GO:0075713 establishment of integrated proviral latency	1	0.118301	0.361	0.125	Biological Process	GO:0075713	establishment of integrated proviral latency	0.118301	0.540775	1	0	1	8
GO:0090045 positive regulation of deacetylase activity	1	0.118301	0.361	0.125	Biological Process	GO:0090045	positive regulation of deacetylase activity	0.118301	0.540775	1	0	1	8
GO:0090400 stress-induced premature senescence	1	0.118301	0.361	0.125	Biological Process	GO:0090400	stress-induced premature senescence	0.118301	0.540775	1	0	1	8
GO:0099004 calmodulin dependent kinase signaling pathway	1	0.118301	0.361	0.125	Biological Process	GO:0099004	calmodulin dependent kinase signaling pathway	0.118301	0.540775	1	0	1	8
GO:1901523 icosanoid catabolic process	1	0.118301	0.361	0.125	Biological Process	GO:1901523	icosanoid catabolic process	0.118301	0.540775	1	0	1	8
GO:1901724 positive regulation of cell proliferation involved in kidney development	1	0.118301	0.361	0.125	Biological Process	GO:1901724	positive regulation of cell proliferation involved in kidney development	0.118301	0.540775	1	0	1	8
GO:1902746 regulation of lens fiber cell differentiation	1	0.118301	0.361	0.125	Biological Process	GO:1902746	regulation of lens fiber cell differentiation	0.118301	0.540775	1	0	1	8
GO:1903286 regulation of potassium ion import	1	0.118301	0.361	0.125	Biological Process	GO:1903286	regulation of potassium ion import	0.118301	0.540775	0	1	1	8
GO:1903361 protein localization to basolateral plasma membrane	1	0.118301	0.361	0.125	Biological Process	GO:1903361	protein localization to basolateral plasma membrane	0.118301	0.540775	1	0	1	8
GO:1903659 regulation of complement-dependent cytotoxicity	1	0.118301	0.361	0.125	Biological Process	GO:1903659	regulation of complement-dependent cytotoxicity	0.118301	0.540775	1	0	1	8
GO:1903980 positive regulation of microglial cell activation	1	0.118301	0.361	0.125	Biological Process	GO:1903980	positive regulation of microglial cell activation	0.118301	0.540775	1	0	1	8
GO:1904177 regulation of adipose tissue development	1	0.118301	0.361	0.125	Biological Process	GO:1904177	regulation of adipose tissue development	0.118301	0.540775	0	1	1	8
GO:2000109 regulation of macrophage apoptotic process	1	0.118301	0.361	0.125	Biological Process	GO:2000109	regulation of macrophage apoptotic process	0.118301	0.540775	1	0	1	8
GO:2000169 regulation of peptidyl-cysteine S-nitrosylation	1	0.118301	0.361	0.125	Biological Process	GO:2000169	regulation of peptidyl-cysteine S-nitrosylation	0.118301	0.540775	0	1	1	8
GO:2000638 regulation of SREBP signaling pathway	1	0.118301	0.361	0.125	Biological Process	GO:2000638	regulation of SREBP signaling pathway	0.118301	0.540775	1	0	1	8
GO:2000698 positive regulation of epithelial cell differentiation involved in kidney development	1	0.118301	0.361	0.125	Biological Process	GO:2000698	positive regulation of epithelial cell differentiation involved in kidney development	0.118301	0.540775	1	0	1	8
GO:2000969 positive regulation of AMPA receptor activity	1	0.118301	0.361	0.125	Biological Process	GO:2000969	positive regulation of AMPA receptor activity	0.118301	0.540775	1	0	1	8
GO:2000973 regulation of pro-B cell differentiation	1	0.118301	0.361	0.125	Biological Process	GO:2000973	regulation of pro-B cell differentiation	0.118301	0.540775	1	0	1	8
GO:0046326 positive regulation of glucose import	2	0.11847	0.722	0.053	Biological Process	GO:0046326	positive regulation of glucose import	0.11847	0.540775	1	1	2	38
GO:0090049 regulation of cell migration involved in sprouting angiogenesis	2	0.11847	0.722	0.053	Biological Process	GO:0090049	regulation of cell migration involved in sprouting angiogenesis	0.11847	0.540775	2	0	2	38
GO:1904646 cellular response to amyloid-beta	2	0.11847	0.722	0.053	Biological Process	GO:1904646	cellular response to amyloid-beta	0.11847	0.540775	2	0	2	38
GO:1903409 reactive oxygen species biosynthetic process	4	0.118635	1.444	0.033	Biological Process	GO:1903409	reactive oxygen species biosynthetic process	0.118635	0.540943	4	0	4	120
GO:0140053 mitochondrial gene expression	5	0.118876	1.805	0.03	Biological Process	GO:0140053	mitochondrial gene expression	0.118876	0.541462	5	0	5	166
GO:0046209 nitric oxide metabolic process	3	0.119212	1.083	0.039	Biological Process	GO:0046209	nitric oxide metabolic process	0.119212	0.541898	3	0	3	77
GO:0001933 negative regulation of protein phosphorylation	10	0.119228	3.61	0.024	Biological Process	GO:0001933	negative regulation of protein phosphorylation	0.119228	0.541898	7	3	10	417
GO:0000795 synaptonemal complex	2	0.141764	0.683	0.048	Cellular Component	GO:0000795	synaptonemal complex	0.141764	0.542	1	1	2	42
GO:0099086 synaptonemal structure	2	0.141764	0.683	0.048	Cellular Component	GO:0099086	synaptonemal structure	0.141764	0.542	1	1	2	42
GO:0005901 caveola	3	0.143304	1.024	0.036	Cellular Component	GO:0005901	caveola	0.143304	0.542	3	0	3	83
GO:0098590 plasma membrane region	24	0.144482	8.191	0.02	Cellular Component	GO:0098590	plasma membrane region	0.144482	0.542	14	10	24	1208
GO:0000813 ESCRT I complex	1	0.147004	0.341	0.1	Cellular Component	GO:0000813	ESCRT I complex	0.147004	0.542	1	0	1	10
GO:0014701 junctional sarcoplasmic reticulum membrane	1	0.147004	0.341	0.1	Cellular Component	GO:0014701	junctional sarcoplasmic reticulum membrane	0.147004	0.542	1	0	1	10
GO:0033018 sarcoplasmic reticulum lumen	1	0.147004	0.341	0.1	Cellular Component	GO:0033018	sarcoplasmic reticulum lumen	0.147004	0.542	1	0	1	10
GO:0034464 BBSome	1	0.147004	0.341	0.1	Cellular Component	GO:0034464	BBSome	0.147004	0.542	1	0	1	10
GO:0030018 Z disc	4	0.147088	1.365	0.031	Cellular Component	GO:0030018	Z disc	0.147088	0.542	0	4	4	129
GO:0000307 cyclin-dependent protein kinase holoenzyme complex	2	0.14721	0.683	0.047	Cellular Component	GO:0000307	cyclin-dependent protein kinase holoenzyme complex	0.14721	0.542	2	0	2	43
GO:0001882 nucleoside binding	8	0.291318	2.74	0.02	Molecular Function	GO:0001882	nucleoside binding	0.291318	0.543391	6	2	8	395
GO:0005634 nucleus	129	0.148981	44.027	0.017	Cellular Component	GO:0005634	nucleus	0.148981	0.544256	102	27	129	7597
GO:0097731 9+0 non-motile cilium	4	0.150006	1.365	0.031	Cellular Component	GO:0097731	9+0 non-motile cilium	0.150006	0.544256	3	1	4	130
GO:0055038 recycling endosome membrane	3	0.150702	1.024	0.035	Cellular Component	GO:0055038	recycling endosome membrane	0.150702	0.544256	3	0	3	85
GO:0055080 cation homeostasis	16	0.120584	5.776	0.022	Biological Process	GO:0055080	cation homeostasis	0.120584	0.544352	11	5	16	742
GO:0050778 positive regulation of immune response	19	0.120605	6.859	0.021	Biological Process	GO:0050778	positive regulation of immune response	0.120605	0.544352	13	6	19	909
GO:0002861 regulation of inflammatory response to antigenic stimulus	6	0.121164	2.166	0.028	Biological Process	GO:0002861	regulation of inflammatory response to antigenic stimulus	0.121164	0.544352	2	4	6	215
GO:0048738 cardiac muscle tissue development	6	0.121164	2.166	0.028	Biological Process	GO:0048738	cardiac muscle tissue development	0.121164	0.544352	5	1	6	215
GO:0060284 regulation of cell development	20	0.122192	7.22	0.021	Biological Process	GO:0060284	regulation of cell development	0.122192	0.544352	12	8	20	967
GO:2001057 reactive nitrogen species metabolic process	3	0.122631	1.083	0.038	Biological Process	GO:2001057	reactive nitrogen species metabolic process	0.122631	0.544352	3	0	3	78
GO:0001990 regulation of systemic arterial blood pressure by hormone	2	0.123644	0.722	0.051	Biological Process	GO:0001990	regulation of systemic arterial blood pressure by hormone	0.123644	0.544352	0	2	2	39
GO:0006623 protein targeting to vacuole	2	0.123644	0.722	0.051	Biological Process	GO:0006623	protein targeting to vacuole	0.123644	0.544352	2	0	2	39
GO:0007618 mating	2	0.123644	0.722	0.051	Biological Process	GO:0007618	mating	0.123644	0.544352	0	2	2	39
GO:0010662 regulation of striated muscle cell apoptotic process	2	0.123644	0.722	0.051	Biological Process	GO:0010662	regulation of striated muscle cell apoptotic process	0.123644	0.544352	0	2	2	39
GO:0010955 negative regulation of protein processing	2	0.123644	0.722	0.051	Biological Process	GO:0010955	negative regulation of protein processing	0.123644	0.544352	2	0	2	39
GO:0030501 positive regulation of bone mineralization	2	0.123644	0.722	0.051	Biological Process	GO:0030501	positive regulation of bone mineralization	0.123644	0.544352	2	0	2	39
GO:0034314 Arp2/3 complex-mediated actin nucleation	2	0.123644	0.722	0.051	Biological Process	GO:0034314	Arp2/3 complex-mediated actin nucleation	0.123644	0.544352	2	0	2	39
GO:0048713 regulation of oligodendrocyte differentiation	2	0.123644	0.722	0.051	Biological Process	GO:0048713	regulation of oligodendrocyte differentiation	0.123644	0.544352	1	1	2	39
GO:0048854 brain morphogenesis	2	0.123644	0.722	0.051	Biological Process	GO:0048854	brain morphogenesis	0.123644	0.544352	2	0	2	39
GO:0070296 sarcoplasmic reticulum calcium ion transport	2	0.123644	0.722	0.051	Biological Process	GO:0070296	sarcoplasmic reticulum calcium ion transport	0.123644	0.544352	1	1	2	39
GO:1903318 negative regulation of protein maturation	2	0.123644	0.722	0.051	Biological Process	GO:1903318	negative regulation of protein maturation	0.123644	0.544352	2	0	2	39
GO:2000310 regulation of NMDA receptor activity	2	0.123644	0.722	0.051	Biological Process	GO:2000310	regulation of NMDA receptor activity	0.123644	0.544352	1	1	2	39
GO:0043170 macromolecule metabolic process	161	0.123763	58.123	0.017	Biological Process	GO:0043170	macromolecule metabolic process	0.123763	0.544352	127	34	161	9672
GO:0016482 cytosolic transport	5	0.125557	1.805	0.03	Biological Process	GO:0016482	cytosolic transport	0.125557	0.544352	5	0	5	169
GO:0060538 skeletal muscle organ development	5	0.125557	1.805	0.03	Biological Process	GO:0060538	skeletal muscle organ development	0.125557	0.544352	4	1	5	169
GO:0008306 associative learning	3	0.126085	1.083	0.038	Biological Process	GO:0008306	associative learning	0.126085	0.544352	1	2	3	79
GO:0055017 cardiac muscle tissue growth	3	0.126085	1.083	0.038	Biological Process	GO:0055017	cardiac muscle tissue growth	0.126085	0.544352	2	1	3	79
GO:1902803 regulation of synaptic vesicle transport	3	0.126085	1.083	0.038	Biological Process	GO:1902803	regulation of synaptic vesicle transport	0.126085	0.544352	2	1	3	79
GO:0001952 regulation of cell-matrix adhesion	4	0.126642	1.444	0.033	Biological Process	GO:0001952	regulation of cell-matrix adhesion	0.126642	0.544352	2	2	4	123
GO:1901362 organic cyclic compound biosynthetic process	80	0.12765	28.881	0.018	Biological Process	GO:1901362	organic cyclic compound biosynthetic process	0.12765	0.544352	62	18	80	4565
GO:0010659 cardiac muscle cell apoptotic process	2	0.128872	0.722	0.05	Biological Process	GO:0010659	cardiac muscle cell apoptotic process	0.128872	0.544352	0	2	2	40
GO:0019068 virion assembly	2	0.128872	0.722	0.05	Biological Process	GO:0019068	virion assembly	0.128872	0.544352	2	0	2	40
GO:0030488 tRNA methylation	2	0.128872	0.722	0.05	Biological Process	GO:0030488	tRNA methylation	0.128872	0.544352	2	0	2	40
GO:0032735 positive regulation of interleukin-12 production	2	0.128872	0.722	0.05	Biological Process	GO:0032735	positive regulation of interleukin-12 production	0.128872	0.544352	2	0	2	40
GO:0034122 negative regulation of toll-like receptor signaling pathway	2	0.128872	0.722	0.05	Biological Process	GO:0034122	negative regulation of toll-like receptor signaling pathway	0.128872	0.544352	2	0	2	40
GO:0034142 toll-like receptor 4 signaling pathway	2	0.128872	0.722	0.05	Biological Process	GO:0034142	toll-like receptor 4 signaling pathway	0.128872	0.544352	2	0	2	40
GO:0045429 positive regulation of nitric oxide biosynthetic process	2	0.128872	0.722	0.05	Biological Process	GO:0045429	positive regulation of nitric oxide biosynthetic process	0.128872	0.544352	2	0	2	40
GO:0055025 positive regulation of cardiac muscle tissue development	2	0.128872	0.722	0.05	Biological Process	GO:0055025	positive regulation of cardiac muscle tissue development	0.128872	0.544352	2	0	2	40
GO:0060043 regulation of cardiac muscle cell proliferation	2	0.128872	0.722	0.05	Biological Process	GO:0060043	regulation of cardiac muscle cell proliferation	0.128872	0.544352	2	0	2	40
GO:0071470 cellular response to osmotic stress	2	0.128872	0.722	0.05	Biological Process	GO:0071470	cellular response to osmotic stress	0.128872	0.544352	1	1	2	40
GO:0071634 regulation of transforming growth factor beta production	2	0.128872	0.722	0.05	Biological Process	GO:0071634	regulation of transforming growth factor beta production	0.128872	0.544352	2	0	2	40
GO:0071867 response to monoamine	2	0.128872	0.722	0.05	Biological Process	GO:0071867	response to monoamine	0.128872	0.544352	1	1	2	40
GO:0071869 response to catecholamine	2	0.128872	0.722	0.05	Biological Process	GO:0071869	response to catecholamine	0.128872	0.544352	1	1	2	40
GO:0002526 acute inflammatory response	6	0.129009	2.166	0.027	Biological Process	GO:0002526	acute inflammatory response	0.129009	0.544352	5	1	6	219
GO:0048194 Golgi vesicle budding	3	0.129575	1.083	0.037	Biological Process	GO:0048194	Golgi vesicle budding	0.129575	0.544352	2	1	3	80
GO:0003008 system process	41	0.130115	14.801	0.019	Biological Process	GO:0003008	system process	0.130115	0.544352	19	22	41	2200
GO:1902532 negative regulation of intracellular signal transduction	12	0.130199	4.332	0.023	Biological Process	GO:1902532	negative regulation of intracellular signal transduction	0.130199	0.544352	9	3	12	532
GO:0120035 regulation of plasma membrane bounded cell projection organization	15	0.130215	5.415	0.022	Biological Process	GO:0120035	regulation of plasma membrane bounded cell projection organization	0.130215	0.544352	9	6	15	696
GO:0003013 circulatory system process	12	0.131452	4.332	0.023	Biological Process	GO:0003013	circulatory system process	0.131452	0.544352	6	6	12	533
GO:0000459 exonucleolytic trimming involved in rRNA processing	1	0.132072	0.361	0.111	Biological Process	GO:0000459	exonucleolytic trimming involved in rRNA processing	0.132072	0.544352	1	0	1	9
GO:0000467 exonucleolytic trimming to generate mature 3'-end of 5.8S rRNA from tricistronic rRNA transcript (SSU-rRNA, 5.8S rRNA, LSU-rRNA)	1	0.132072	0.361	0.111	Biological Process	GO:0000467	exonucleolytic trimming to generate mature 3'-end of 5.8S rRNA from tricistronic rRNA transcript (SSU-rRNA, 5.8S rRNA, LSU-rRNA)	0.132072	0.544352	1	0	1	9
GO:0000492 box C/D snoRNP assembly	1	0.132072	0.361	0.111	Biological Process	GO:0000492	box C/D snoRNP assembly	0.132072	0.544352	0	1	1	9
GO:0002291 T cell activation via T cell receptor contact with antigen bound to MHC molecule on antigen presenting cell	1	0.132072	0.361	0.111	Biological Process	GO:0002291	T cell activation via T cell receptor contact with antigen bound to MHC molecule on antigen presenting cell	0.132072	0.544352	1	0	1	9
GO:0002578 negative regulation of antigen processing and presentation	1	0.132072	0.361	0.111	Biological Process	GO:0002578	negative regulation of antigen processing and presentation	0.132072	0.544352	1	0	1	9
GO:0003056 regulation of vascular smooth muscle contraction	1	0.132072	0.361	0.111	Biological Process	GO:0003056	regulation of vascular smooth muscle contraction	0.132072	0.544352	1	0	1	9
GO:0003211 cardiac ventricle formation	1	0.132072	0.361	0.111	Biological Process	GO:0003211	cardiac ventricle formation	0.132072	0.544352	1	0	1	9
GO:0003344 pericardium morphogenesis	1	0.132072	0.361	0.111	Biological Process	GO:0003344	pericardium morphogenesis	0.132072	0.544352	1	0	1	9
GO:0006868 glutamine transport	1	0.132072	0.361	0.111	Biological Process	GO:0006868	glutamine transport	0.132072	0.544352	0	1	1	9
GO:0007135 meiosis II	1	0.132072	0.361	0.111	Biological Process	GO:0007135	meiosis II	0.132072	0.544352	1	0	1	9
GO:0010533 regulation of activation of Janus kinase activity	1	0.132072	0.361	0.111	Biological Process	GO:0010533	regulation of activation of Janus kinase activity	0.132072	0.544352	1	0	1	9
GO:0010692 regulation of alkaline phosphatase activity	1	0.132072	0.361	0.111	Biological Process	GO:0010692	regulation of alkaline phosphatase activity	0.132072	0.544352	1	0	1	9
GO:0010890 positive regulation of sequestering of triglyceride	1	0.132072	0.361	0.111	Biological Process	GO:0010890	positive regulation of sequestering of triglyceride	0.132072	0.544352	1	0	1	9
GO:0021612 facial nerve structural organization	1	0.132072	0.361	0.111	Biological Process	GO:0021612	facial nerve structural organization	0.132072	0.544352	1	0	1	9
GO:0021979 hypothalamus cell differentiation	1	0.132072	0.361	0.111	Biological Process	GO:0021979	hypothalamus cell differentiation	0.132072	0.544352	0	1	1	9
GO:0031620 regulation of fever generation	1	0.132072	0.361	0.111	Biological Process	GO:0031620	regulation of fever generation	0.132072	0.544352	1	0	1	9
GO:0033034 positive regulation of myeloid cell apoptotic process	1	0.132072	0.361	0.111	Biological Process	GO:0033034	positive regulation of myeloid cell apoptotic process	0.132072	0.544352	1	0	1	9
GO:0034058 endosomal vesicle fusion	1	0.132072	0.361	0.111	Biological Process	GO:0034058	endosomal vesicle fusion	0.132072	0.544352	1	0	1	9
GO:0038026 reelin-mediated signaling pathway	1	0.132072	0.361	0.111	Biological Process	GO:0038026	reelin-mediated signaling pathway	0.132072	0.544352	1	0	1	9
GO:0042373 vitamin K metabolic process	1	0.132072	0.361	0.111	Biological Process	GO:0042373	vitamin K metabolic process	0.132072	0.544352	1	0	1	9
GO:0042756 drinking behavior	1	0.132072	0.361	0.111	Biological Process	GO:0042756	drinking behavior	0.132072	0.544352	0	1	1	9
GO:0045144 meiotic sister chromatid segregation	1	0.132072	0.361	0.111	Biological Process	GO:0045144	meiotic sister chromatid segregation	0.132072	0.544352	1	0	1	9
GO:0048387 negative regulation of retinoic acid receptor signaling pathway	1	0.132072	0.361	0.111	Biological Process	GO:0048387	negative regulation of retinoic acid receptor signaling pathway	0.132072	0.544352	1	0	1	9
GO:0048739 cardiac muscle fiber development	1	0.132072	0.361	0.111	Biological Process	GO:0048739	cardiac muscle fiber development	0.132072	0.544352	1	0	1	9
GO:0050957 equilibrioception	1	0.132072	0.361	0.111	Biological Process	GO:0050957	equilibrioception	0.132072	0.544352	0	1	1	9
GO:0051177 meiotic sister chromatid cohesion	1	0.132072	0.361	0.111	Biological Process	GO:0051177	meiotic sister chromatid cohesion	0.132072	0.544352	1	0	1	9
GO:0060179 male mating behavior	1	0.132072	0.361	0.111	Biological Process	GO:0060179	male mating behavior	0.132072	0.544352	0	1	1	9
GO:0060316 positive regulation of ryanodine-sensitive calcium-release channel activity	1	0.132072	0.361	0.111	Biological Process	GO:0060316	positive regulation of ryanodine-sensitive calcium-release channel activity	0.132072	0.544352	1	0	1	9
GO:0060363 cranial suture morphogenesis	1	0.132072	0.361	0.111	Biological Process	GO:0060363	cranial suture morphogenesis	0.132072	0.544352	1	0	1	9
GO:0060539 diaphragm development	1	0.132072	0.361	0.111	Biological Process	GO:0060539	diaphragm development	0.132072	0.544352	1	0	1	9
GO:0060700 regulation of ribonuclease activity	1	0.132072	0.361	0.111	Biological Process	GO:0060700	regulation of ribonuclease activity	0.132072	0.544352	0	1	1	9
GO:0061299 retina vasculature morphogenesis in camera-type eye	1	0.132072	0.361	0.111	Biological Process	GO:0061299	retina vasculature morphogenesis in camera-type eye	0.132072	0.544352	1	0	1	9
GO:0061983 meiosis II cell cycle process	1	0.132072	0.361	0.111	Biological Process	GO:0061983	meiosis II cell cycle process	0.132072	0.544352	1	0	1	9
GO:0070973 protein localization to endoplasmic reticulum exit site	1	0.132072	0.361	0.111	Biological Process	GO:0070973	protein localization to endoplasmic reticulum exit site	0.132072	0.544352	1	0	1	9
GO:0071374 cellular response to parathyroid hormone stimulus	1	0.132072	0.361	0.111	Biological Process	GO:0071374	cellular response to parathyroid hormone stimulus	0.132072	0.544352	1	0	1	9
GO:0071421 manganese ion transmembrane transport	1	0.132072	0.361	0.111	Biological Process	GO:0071421	manganese ion transmembrane transport	0.132072	0.544352	1	0	1	9
GO:0072124 regulation of glomerular mesangial cell proliferation	1	0.132072	0.361	0.111	Biological Process	GO:0072124	regulation of glomerular mesangial cell proliferation	0.132072	0.544352	1	0	1	9
GO:0085020 protein K6-linked ubiquitination	1	0.132072	0.361	0.111	Biological Process	GO:0085020	protein K6-linked ubiquitination	0.132072	0.544352	1	0	1	9
GO:1900003 regulation of serine-type endopeptidase activity	1	0.132072	0.361	0.111	Biological Process	GO:1900003	regulation of serine-type endopeptidase activity	0.132072	0.544352	1	0	1	9
GO:1900227 positive regulation of NLRP3 inflammasome complex assembly	1	0.132072	0.361	0.111	Biological Process	GO:1900227	positive regulation of NLRP3 inflammasome complex assembly	0.132072	0.544352	1	0	1	9
GO:1900244 positive regulation of synaptic vesicle endocytosis	1	0.132072	0.361	0.111	Biological Process	GO:1900244	positive regulation of synaptic vesicle endocytosis	0.132072	0.544352	1	0	1	9
GO:1901339 regulation of store-operated calcium channel activity	1	0.132072	0.361	0.111	Biological Process	GO:1901339	regulation of store-operated calcium channel activity	0.132072	0.544352	1	0	1	9
GO:1901725 regulation of histone deacetylase activity	1	0.132072	0.361	0.111	Biological Process	GO:1901725	regulation of histone deacetylase activity	0.132072	0.544352	1	0	1	9
GO:1902571 regulation of serine-type peptidase activity	1	0.132072	0.361	0.111	Biological Process	GO:1902571	regulation of serine-type peptidase activity	0.132072	0.544352	1	0	1	9
GO:1902774 late endosome to lysosome transport	1	0.132072	0.361	0.111	Biological Process	GO:1902774	late endosome to lysosome transport	0.132072	0.544352	1	0	1	9
GO:1903044 protein localization to membrane raft	1	0.132072	0.361	0.111	Biological Process	GO:1903044	protein localization to membrane raft	0.132072	0.544352	1	0	1	9
GO:1903748 negative regulation of establishment of protein localization to mitochondrion	1	0.132072	0.361	0.111	Biological Process	GO:1903748	negative regulation of establishment of protein localization to mitochondrion	0.132072	0.544352	1	0	1	9
GO:1905097 regulation of guanyl-nucleotide exchange factor activity	1	0.132072	0.361	0.111	Biological Process	GO:1905097	regulation of guanyl-nucleotide exchange factor activity	0.132072	0.544352	1	0	1	9
GO:2000465 regulation of glycogen (starch) synthase activity	1	0.132072	0.361	0.111	Biological Process	GO:2000465	regulation of glycogen (starch) synthase activity	0.132072	0.544352	1	0	1	9
GO:2001280 positive regulation of unsaturated fatty acid biosynthetic process	1	0.132072	0.361	0.111	Biological Process	GO:2001280	positive regulation of unsaturated fatty acid biosynthetic process	0.132072	0.544352	1	0	1	9
GO:0014013 regulation of gliogenesis	4	0.132104	1.444	0.032	Biological Process	GO:0014013	regulation of gliogenesis	0.132104	0.544352	2	2	4	125
GO:0016791 phosphatase activity	6	0.296551	2.055	0.021	Molecular Function	GO:0016791	phosphatase activity	0.296551	0.545352	4	2	6	284
GO:0008093 cytoskeletal adaptor activity	1	0.296705	0.342	0.045	Molecular Function	GO:0008093	cytoskeletal adaptor activity	0.296705	0.545352	0	1	1	22
GO:0017127 cholesterol transporter activity	1	0.296705	0.342	0.045	Molecular Function	GO:0017127	cholesterol transporter activity	0.296705	0.545352	1	0	1	22
GO:0030742 GTP-dependent protein binding	1	0.296705	0.342	0.045	Molecular Function	GO:0030742	GTP-dependent protein binding	0.296705	0.545352	1	0	1	22
GO:0120020 intermembrane cholesterol transfer activity	1	0.296705	0.342	0.045	Molecular Function	GO:0120020	intermembrane cholesterol transfer activity	0.296705	0.545352	1	0	1	22
GO:0099106 ion channel regulator activity	3	0.296914	1.027	0.025	Molecular Function	GO:0099106	ion channel regulator activity	0.296914	0.545352	3	0	3	120
GO:0007568 aging	8	0.132636	2.888	0.025	Biological Process	GO:0007568	aging	0.132636	0.545506	5	3	8	322
GO:0045666 positive regulation of neuron differentiation	9	0.132642	3.249	0.024	Biological Process	GO:0045666	positive regulation of neuron differentiation	0.132642	0.545506	5	4	9	374
GO:0098771 inorganic ion homeostasis	16	0.132954	5.776	0.021	Biological Process	GO:0098771	inorganic ion homeostasis	0.132954	0.546258	11	5	16	754
GO:0051279 regulation of release of sequestered calcium ion into cytosol	3	0.133098	1.083	0.037	Biological Process	GO:0051279	regulation of release of sequestered calcium ion into cytosol	0.133098	0.546321	2	1	3	81
GO:0070382 exocytic vesicle	6	0.152534	2.048	0.026	Cellular Component	GO:0070382	exocytic vesicle	0.152534	0.547386	4	2	6	228
GO:0015833 peptide transport	35	0.133773	12.635	0.019	Biological Process	GO:0015833	peptide transport	0.133773	0.547989	32	3	35	1850
GO:0009187 cyclic nucleotide metabolic process	2	0.134151	0.722	0.049	Biological Process	GO:0009187	cyclic nucleotide metabolic process	0.134151	0.547989	0	2	2	41
GO:0070423 nucleotide-binding oligomerization domain containing signaling pathway	2	0.134151	0.722	0.049	Biological Process	GO:0070423	nucleotide-binding oligomerization domain containing signaling pathway	0.134151	0.547989	2	0	2	41
GO:0090184 positive regulation of kidney development	2	0.134151	0.722	0.049	Biological Process	GO:0090184	positive regulation of kidney development	0.134151	0.547989	2	0	2	41
GO:1904407 positive regulation of nitric oxide metabolic process	2	0.134151	0.722	0.049	Biological Process	GO:1904407	positive regulation of nitric oxide metabolic process	0.134151	0.547989	2	0	2	41
GO:0070405 ammonium ion binding	2	0.29929	0.685	0.029	Molecular Function	GO:0070405	ammonium ion binding	0.29929	0.548318	1	1	2	69
GO:0019787 ubiquitin-like protein transferase activity	9	0.303974	3.082	0.02	Molecular Function	GO:0019787	ubiquitin-like protein transferase activity	0.303974	0.548687	9	0	9	458
GO:0030276 clathrin binding	2	0.305155	0.685	0.029	Molecular Function	GO:0030276	clathrin binding	0.305155	0.548687	1	1	2	70
GO:0140110 transcription regulator activity	34	0.305917	11.644	0.017	Molecular Function	GO:0140110	transcription regulator activity	0.305917	0.548687	31	3	34	1951
GO:0019001 guanyl nucleotide binding	8	0.307551	2.74	0.02	Molecular Function	GO:0019001	guanyl nucleotide binding	0.307551	0.548687	6	2	8	402
GO:0032561 guanyl ribonucleotide binding	8	0.307551	2.74	0.02	Molecular Function	GO:0032561	guanyl ribonucleotide binding	0.307551	0.548687	6	2	8	402
GO:0004529 exodeoxyribonuclease activity	1	0.307874	0.342	0.043	Molecular Function	GO:0004529	exodeoxyribonuclease activity	0.307874	0.548687	1	0	1	23
GO:0008143 poly(A) binding	1	0.307874	0.342	0.043	Molecular Function	GO:0008143	poly(A) binding	0.307874	0.548687	0	1	1	23
GO:0016895 exodeoxyribonuclease activity, producing 5'-phosphomonoesters	1	0.307874	0.342	0.043	Molecular Function	GO:0016895	exodeoxyribonuclease activity, producing 5'-phosphomonoesters	0.307874	0.548687	1	0	1	23
GO:0030552 cAMP binding	1	0.307874	0.342	0.043	Molecular Function	GO:0030552	cAMP binding	0.307874	0.548687	0	1	1	23
GO:0042605 peptide antigen binding	1	0.307874	0.342	0.043	Molecular Function	GO:0042605	peptide antigen binding	0.307874	0.548687	0	1	1	23
GO:0120015 intermembrane sterol transfer activity	1	0.307874	0.342	0.043	Molecular Function	GO:0120015	intermembrane sterol transfer activity	0.307874	0.548687	1	0	1	23
GO:0090407 organophosphate biosynthetic process	15	0.134614	5.415	0.021	Biological Process	GO:0090407	organophosphate biosynthetic process	0.134614	0.548851	9	6	15	700
GO:0045766 positive regulation of angiogenesis	5	0.134727	1.805	0.029	Biological Process	GO:0045766	positive regulation of angiogenesis	0.134727	0.548851	2	3	5	173
GO:0003014 renal system process	4	0.134871	1.444	0.032	Biological Process	GO:0003014	renal system process	0.134871	0.548851	1	3	4	126
GO:0022008 neurogenesis	32	0.134881	11.552	0.019	Biological Process	GO:0022008	neurogenesis	0.134881	0.548851	20	12	32	1675
GO:0043169 cation binding	73	0.309667	25	0.017	Molecular Function	GO:0043169	cation binding	0.309667	0.55052	62	11	73	4349
GO:1901652 response to peptide	12	0.136534	4.332	0.022	Biological Process	GO:1901652	response to peptide	0.136534	0.554471	8	4	12	537
GO:0001510 RNA methylation	3	0.136654	1.083	0.037	Biological Process	GO:0001510	RNA methylation	0.136654	0.554471	3	0	3	82
GO:0050688 regulation of defense response to virus	3	0.136654	1.083	0.037	Biological Process	GO:0050688	regulation of defense response to virus	0.136654	0.554471	2	1	3	82
GO:0002116 semaphorin receptor complex	1	0.160464	0.341	0.091	Cellular Component	GO:0002116	semaphorin receptor complex	0.160464	0.554773	1	0	1	11
GO:0002178 palmitoyltransferase complex	1	0.160464	0.341	0.091	Cellular Component	GO:0002178	palmitoyltransferase complex	0.160464	0.554773	1	0	1	11
GO:0005883 neurofilament	1	0.160464	0.341	0.091	Cellular Component	GO:0005883	neurofilament	0.160464	0.554773	0	1	1	11
GO:0005885 Arp2/3 protein complex	1	0.160464	0.341	0.091	Cellular Component	GO:0005885	Arp2/3 protein complex	0.160464	0.554773	1	0	1	11
GO:0032797 SMN complex	1	0.160464	0.341	0.091	Cellular Component	GO:0032797	SMN complex	0.160464	0.554773	1	0	1	11
GO:0044754 autolysosome	1	0.160464	0.341	0.091	Cellular Component	GO:0044754	autolysosome	0.160464	0.554773	1	0	1	11
GO:0051170 import into nucleus	5	0.137065	1.805	0.029	Biological Process	GO:0051170	import into nucleus	0.137065	0.555606	5	0	5	174
GO:1904062 regulation of cation transmembrane transport	9	0.13725	3.249	0.024	Biological Process	GO:1904062	regulation of cation transmembrane transport	0.13725	0.555821	6	3	9	377
GO:0071944 cell periphery	98	0.162506	33.447	0.017	Cellular Component	GO:0071944	cell periphery	0.162506	0.558429	63	35	98	5694
GO:0006869 lipid transport	9	0.138804	3.249	0.024	Biological Process	GO:0006869	lipid transport	0.138804	0.560027	7	2	9	378
GO:0001913 T cell mediated cytotoxicity	2	0.139478	0.722	0.048	Biological Process	GO:0001913	T cell mediated cytotoxicity	0.139478	0.560027	2	0	2	42
GO:0014014 negative regulation of gliogenesis	2	0.139478	0.722	0.048	Biological Process	GO:0014014	negative regulation of gliogenesis	0.139478	0.560027	1	1	2	42
GO:0032689 negative regulation of interferon-gamma production	2	0.139478	0.722	0.048	Biological Process	GO:0032689	negative regulation of interferon-gamma production	0.139478	0.560027	2	0	2	42
GO:0032892 positive regulation of organic acid transport	2	0.139478	0.722	0.048	Biological Process	GO:0032892	positive regulation of organic acid transport	0.139478	0.560027	1	1	2	42
GO:0035872 nucleotide-binding domain, leucine rich repeat containing receptor signaling pathway	2	0.139478	0.722	0.048	Biological Process	GO:0035872	nucleotide-binding domain, leucine rich repeat containing receptor signaling pathway	0.139478	0.560027	2	0	2	42
GO:0042307 positive regulation of protein import into nucleus	2	0.139478	0.722	0.048	Biological Process	GO:0042307	positive regulation of protein import into nucleus	0.139478	0.560027	2	0	2	42
GO:0071604 transforming growth factor beta production	2	0.139478	0.722	0.048	Biological Process	GO:0071604	transforming growth factor beta production	0.139478	0.560027	2	0	2	42
GO:0090503 RNA phosphodiester bond hydrolysis, exonucleolytic	2	0.139478	0.722	0.048	Biological Process	GO:0090503	RNA phosphodiester bond hydrolysis, exonucleolytic	0.139478	0.560027	2	0	2	42
GO:0031344 regulation of cell projection organization	15	0.14023	5.415	0.021	Biological Process	GO:0031344	regulation of cell projection organization	0.14023	0.561011	9	6	15	705
GO:0007127 meiosis I	4	0.140476	1.444	0.031	Biological Process	GO:0007127	meiosis I	0.140476	0.561011	3	1	4	128
GO:0071241 cellular response to inorganic substance	6	0.14331	2.166	0.027	Biological Process	GO:0071241	cellular response to inorganic substance	0.14331	0.561011	5	1	6	226
GO:0050886 endocrine process	3	0.143864	1.083	0.036	Biological Process	GO:0050886	endocrine process	0.143864	0.561011	0	3	3	84
GO:0061045 negative regulation of wound healing	3	0.143864	1.083	0.036	Biological Process	GO:0061045	negative regulation of wound healing	0.143864	0.561011	2	1	3	84
GO:0071158 positive regulation of cell cycle arrest	3	0.143864	1.083	0.036	Biological Process	GO:0071158	positive regulation of cell cycle arrest	0.143864	0.561011	1	2	3	84
GO:0032496 response to lipopolysaccharide	8	0.144427	2.888	0.024	Biological Process	GO:0032496	response to lipopolysaccharide	0.144427	0.561011	8	0	8	329
GO:0001937 negative regulation of endothelial cell proliferation	2	0.14485	0.722	0.047	Biological Process	GO:0001937	negative regulation of endothelial cell proliferation	0.14485	0.561011	2	0	2	43
GO:0010658 striated muscle cell apoptotic process	2	0.14485	0.722	0.047	Biological Process	GO:0010658	striated muscle cell apoptotic process	0.14485	0.561011	0	2	2	43
GO:0030890 positive regulation of B cell proliferation	2	0.14485	0.722	0.047	Biological Process	GO:0030890	positive regulation of B cell proliferation	0.14485	0.561011	2	0	2	43
GO:0097352 autophagosome maturation	2	0.14485	0.722	0.047	Biological Process	GO:0097352	autophagosome maturation	0.14485	0.561011	2	0	2	43
GO:0050670 regulation of lymphocyte proliferation	6	0.14541	2.166	0.026	Biological Process	GO:0050670	regulation of lymphocyte proliferation	0.14541	0.561011	6	0	6	227
GO:0006228 UTP biosynthetic process	1	0.145629	0.361	0.1	Biological Process	GO:0006228	UTP biosynthetic process	0.145629	0.561011	0	1	1	10
GO:0006971 hypotonic response	1	0.145629	0.361	0.1	Biological Process	GO:0006971	hypotonic response	0.145629	0.561011	0	1	1	10
GO:0009414 response to water deprivation	1	0.145629	0.361	0.1	Biological Process	GO:0009414	response to water deprivation	0.145629	0.561011	0	1	1	10
GO:0009750 response to fructose	1	0.145629	0.361	0.1	Biological Process	GO:0009750	response to fructose	0.145629	0.561011	1	0	1	10
GO:0010603 regulation of cytoplasmic mRNA processing body assembly	1	0.145629	0.361	0.1	Biological Process	GO:0010603	regulation of cytoplasmic mRNA processing body assembly	0.145629	0.561011	1	0	1	10
GO:0010940 positive regulation of necrotic cell death	1	0.145629	0.361	0.1	Biological Process	GO:0010940	positive regulation of necrotic cell death	0.145629	0.561011	0	1	1	10
GO:0014041 regulation of neuron maturation	1	0.145629	0.361	0.1	Biological Process	GO:0014041	regulation of neuron maturation	0.145629	0.561011	1	0	1	10
GO:0015808 L-alanine transport	1	0.145629	0.361	0.1	Biological Process	GO:0015808	L-alanine transport	0.145629	0.561011	0	1	1	10
GO:0019043 establishment of viral latency	1	0.145629	0.361	0.1	Biological Process	GO:0019043	establishment of viral latency	0.145629	0.561011	1	0	1	10
GO:0021932 hindbrain radial glia guided cell migration	1	0.145629	0.361	0.1	Biological Process	GO:0021932	hindbrain radial glia guided cell migration	0.145629	0.561011	0	1	1	10
GO:0031125 rRNA 3'-end processing	1	0.145629	0.361	0.1	Biological Process	GO:0031125	rRNA 3'-end processing	0.145629	0.561011	1	0	1	10
GO:0031392 regulation of prostaglandin biosynthetic process	1	0.145629	0.361	0.1	Biological Process	GO:0031392	regulation of prostaglandin biosynthetic process	0.145629	0.561011	1	0	1	10
GO:0031848 protection from non-homologous end joining at telomere	1	0.145629	0.361	0.1	Biological Process	GO:0031848	protection from non-homologous end joining at telomere	0.145629	0.561011	1	0	1	10
GO:0031915 positive regulation of synaptic plasticity	1	0.145629	0.361	0.1	Biological Process	GO:0031915	positive regulation of synaptic plasticity	0.145629	0.561011	1	0	1	10
GO:0032025 response to cobalt ion	1	0.145629	0.361	0.1	Biological Process	GO:0032025	response to cobalt ion	0.145629	0.561011	1	0	1	10
GO:0042758 long-chain fatty acid catabolic process	1	0.145629	0.361	0.1	Biological Process	GO:0042758	long-chain fatty acid catabolic process	0.145629	0.561011	1	0	1	10
GO:0043320 natural killer cell degranulation	1	0.145629	0.361	0.1	Biological Process	GO:0043320	natural killer cell degranulation	0.145629	0.561011	1	0	1	10
GO:0048755 branching morphogenesis of a nerve	1	0.145629	0.361	0.1	Biological Process	GO:0048755	branching morphogenesis of a nerve	0.145629	0.561011	1	0	1	10
GO:0060768 regulation of epithelial cell proliferation involved in prostate gland development	1	0.145629	0.361	0.1	Biological Process	GO:0060768	regulation of epithelial cell proliferation involved in prostate gland development	0.145629	0.561011	1	0	1	10
GO:0070327 thyroid hormone transport	1	0.145629	0.361	0.1	Biological Process	GO:0070327	thyroid hormone transport	0.145629	0.561011	0	1	1	10
GO:0071888 macrophage apoptotic process	1	0.145629	0.361	0.1	Biological Process	GO:0071888	macrophage apoptotic process	0.145629	0.561011	1	0	1	10
GO:0072110 glomerular mesangial cell proliferation	1	0.145629	0.361	0.1	Biological Process	GO:0072110	glomerular mesangial cell proliferation	0.145629	0.561011	1	0	1	10
GO:0090193 positive regulation of glomerulus development	1	0.145629	0.361	0.1	Biological Process	GO:0090193	positive regulation of glomerulus development	0.145629	0.561011	1	0	1	10
GO:0090647 modulation of age-related behavioral decline	1	0.145629	0.361	0.1	Biological Process	GO:0090647	modulation of age-related behavioral decline	0.145629	0.561011	1	0	1	10
GO:0140052 cellular response to oxidised low-density lipoprotein particle stimulus	1	0.145629	0.361	0.1	Biological Process	GO:0140052	cellular response to oxidised low-density lipoprotein particle stimulus	0.145629	0.561011	1	0	1	10
GO:1902459 positive regulation of stem cell population maintenance	1	0.145629	0.361	0.1	Biological Process	GO:1902459	positive regulation of stem cell population maintenance	0.145629	0.561011	1	0	1	10
GO:1902513 regulation of organelle transport along microtubule	1	0.145629	0.361	0.1	Biological Process	GO:1902513	regulation of organelle transport along microtubule	0.145629	0.561011	0	1	1	10
GO:1903365 regulation of fear response	1	0.145629	0.361	0.1	Biological Process	GO:1903365	regulation of fear response	0.145629	0.561011	1	0	1	10
GO:1904753 negative regulation of vascular associated smooth muscle cell migration	1	0.145629	0.361	0.1	Biological Process	GO:1904753	negative regulation of vascular associated smooth muscle cell migration	0.145629	0.561011	1	0	1	10
GO:1905456 regulation of lymphoid progenitor cell differentiation	1	0.145629	0.361	0.1	Biological Process	GO:1905456	regulation of lymphoid progenitor cell differentiation	0.145629	0.561011	1	0	1	10
GO:2000192 negative regulation of fatty acid transport	1	0.145629	0.361	0.1	Biological Process	GO:2000192	negative regulation of fatty acid transport	0.145629	0.561011	1	0	1	10
GO:2000822 regulation of behavioral fear response	1	0.145629	0.361	0.1	Biological Process	GO:2000822	regulation of behavioral fear response	0.145629	0.561011	1	0	1	10
GO:0060627 regulation of vesicle-mediated transport	12	0.145683	4.332	0.022	Biological Process	GO:0060627	regulation of vesicle-mediated transport	0.145683	0.561011	9	3	12	544
GO:0005212 structural constituent of eye lens	1	0.318867	0.342	0.042	Molecular Function	GO:0005212	structural constituent of eye lens	0.318867	0.562707	0	1	1	24
GO:0008483 transaminase activity	1	0.318867	0.342	0.042	Molecular Function	GO:0008483	transaminase activity	0.318867	0.562707	1	0	1	24
GO:0070696 transmembrane receptor protein serine/threonine kinase binding	1	0.318867	0.342	0.042	Molecular Function	GO:0070696	transmembrane receptor protein serine/threonine kinase binding	0.318867	0.562707	0	1	1	24
GO:0060170 ciliary membrane	3	0.16585	1.024	0.034	Cellular Component	GO:0060170	ciliary membrane	0.16585	0.566059	2	1	3	89
GO:0005783 endoplasmic reticulum	37	0.168299	12.628	0.019	Cellular Component	GO:0005783	endoplasmic reticulum	0.168299	0.566059	32	5	37	1995
GO:0005669 transcription factor TFIID complex	2	0.169387	0.683	0.043	Cellular Component	GO:0005669	transcription factor TFIID complex	0.169387	0.566059	2	0	2	47
GO:0005890 sodium:potassium-exchanging ATPase complex	1	0.173711	0.341	0.083	Cellular Component	GO:0005890	sodium:potassium-exchanging ATPase complex	0.173711	0.566059	0	1	1	12
GO:0031464 Cul4A-RING E3 ubiquitin ligase complex	1	0.173711	0.341	0.083	Cellular Component	GO:0031464	Cul4A-RING E3 ubiquitin ligase complex	0.173711	0.566059	1	0	1	12
GO:0035253 ciliary rootlet	1	0.173711	0.341	0.083	Cellular Component	GO:0035253	ciliary rootlet	0.173711	0.566059	1	0	1	12
GO:0044615 nuclear pore nuclear basket	1	0.173711	0.341	0.083	Cellular Component	GO:0044615	nuclear pore nuclear basket	0.173711	0.566059	1	0	1	12
GO:0097504 Gemini of coiled bodies	1	0.173711	0.341	0.083	Cellular Component	GO:0097504	Gemini of coiled bodies	0.173711	0.566059	1	0	1	12
GO:0099523 presynaptic cytosol	1	0.173711	0.341	0.083	Cellular Component	GO:0099523	presynaptic cytosol	0.173711	0.566059	1	0	1	12
GO:0030193 regulation of blood coagulation	3	0.147515	1.083	0.035	Biological Process	GO:0030193	regulation of blood coagulation	0.147515	0.567035	3	0	3	85
GO:0032481 positive regulation of type I interferon production	3	0.147515	1.083	0.035	Biological Process	GO:0032481	positive regulation of type I interferon production	0.147515	0.567035	1	2	3	85
GO:0090150 establishment of protein localization to membrane	9	0.148319	3.249	0.023	Biological Process	GO:0090150	establishment of protein localization to membrane	0.148319	0.569233	8	1	9	384
GO:0051962 positive regulation of nervous system development	12	0.148355	4.332	0.022	Biological Process	GO:0051962	positive regulation of nervous system development	0.148355	0.569233	7	5	12	546
GO:0003012 muscle system process	10	0.149171	3.61	0.023	Biological Process	GO:0003012	muscle system process	0.149171	0.571845	6	4	10	438
GO:0017038 protein import	6	0.149654	2.166	0.026	Biological Process	GO:0017038	protein import	0.149654	0.572244	6	0	6	229
GO:0032944 regulation of mononuclear cell proliferation	6	0.149654	2.166	0.026	Biological Process	GO:0032944	regulation of mononuclear cell proliferation	0.149654	0.572244	6	0	6	229
GO:0097190 apoptotic signaling pathway	13	0.14968	4.693	0.022	Biological Process	GO:0097190	apoptotic signaling pathway	0.14968	0.572244	11	2	13	602
GO:0017145 stem cell division	2	0.150264	0.722	0.045	Biological Process	GO:0017145	stem cell division	0.150264	0.572924	1	1	2	44
GO:0098815 modulation of excitatory postsynaptic potential	2	0.150264	0.722	0.045	Biological Process	GO:0098815	modulation of excitatory postsynaptic potential	0.150264	0.572924	2	0	2	44
GO:1904591 positive regulation of protein import	2	0.150264	0.722	0.045	Biological Process	GO:1904591	positive regulation of protein import	0.150264	0.572924	2	0	2	44
GO:0044432 endoplasmic reticulum part	27	0.17698	9.215	0.019	Cellular Component	GO:0044432	endoplasmic reticulum part	0.17698	0.573416	25	2	27	1417
GO:0009611 response to wounding	15	0.150664	5.415	0.021	Biological Process	GO:0009611	response to wounding	0.150664	0.573499	8	7	15	714
GO:0007015 actin filament organization	10	0.150686	3.61	0.023	Biological Process	GO:0007015	actin filament organization	0.150686	0.573499	5	5	10	439
GO:0036473 cell death in response to oxidative stress	3	0.151196	1.083	0.035	Biological Process	GO:0036473	cell death in response to oxidative stress	0.151196	0.573609	3	0	3	86
GO:0071277 cellular response to calcium ion	3	0.151196	1.083	0.035	Biological Process	GO:0071277	cellular response to calcium ion	0.151196	0.573609	2	1	3	86
GO:0007162 negative regulation of cell adhesion	7	0.151562	2.527	0.025	Biological Process	GO:0007162	negative regulation of cell adhesion	0.151562	0.573609	6	1	7	281
GO:0072593 reactive oxygen species metabolic process	7	0.151562	2.527	0.025	Biological Process	GO:0072593	reactive oxygen species metabolic process	0.151562	0.573609	6	1	7	281
GO:0032386 regulation of intracellular transport	10	0.152208	3.61	0.023	Biological Process	GO:0032386	regulation of intracellular transport	0.152208	0.573609	8	2	10	440
GO:0048514 blood vessel morphogenesis	13	0.152261	4.693	0.022	Biological Process	GO:0048514	blood vessel morphogenesis	0.152261	0.573609	9	4	13	604
GO:0006351 transcription, DNA-templated	66	0.152325	23.827	0.018	Biological Process	GO:0006351	transcription, DNA-templated	0.152325	0.573609	55	11	66	3752
GO:0009101 glycoprotein biosynthetic process	8	0.153156	2.888	0.024	Biological Process	GO:0009101	glycoprotein biosynthetic process	0.153156	0.573609	7	1	8	334
GO:1901576 organic substance biosynthetic process	106	0.153193	38.267	0.017	Biological Process	GO:1901576	organic substance biosynthetic process	0.153193	0.573609	83	23	106	6241
GO:0060537 muscle tissue development	9	0.153196	3.249	0.023	Biological Process	GO:0060537	muscle tissue development	0.153196	0.573609	7	2	9	387
GO:0097659 nucleic acid-templated transcription	66	0.153435	23.827	0.018	Biological Process	GO:0097659	nucleic acid-templated transcription	0.153435	0.573609	55	11	66	3754
GO:0002443 leukocyte mediated immunity	18	0.153687	6.498	0.02	Biological Process	GO:0002443	leukocyte mediated immunity	0.153687	0.573609	17	1	18	886
GO:0019219 regulation of nucleobase-containing compound metabolic process	73	0.154527	26.354	0.017	Biological Process	GO:0019219	regulation of nucleobase-containing compound metabolic process	0.154527	0.573609	59	14	73	4187
GO:0051960 regulation of nervous system development	19	0.154735	6.859	0.02	Biological Process	GO:0051960	regulation of nervous system development	0.154735	0.573609	11	8	19	944
GO:0061982 meiosis I cell cycle process	4	0.154881	1.444	0.03	Biological Process	GO:0061982	meiosis I cell cycle process	0.154881	0.573609	3	1	4	133
GO:0060419 heart growth	3	0.154906	1.083	0.034	Biological Process	GO:0060419	heart growth	0.154906	0.573609	2	1	3	87
GO:1900046 regulation of hemostasis	3	0.154906	1.083	0.034	Biological Process	GO:1900046	regulation of hemostasis	0.154906	0.573609	3	0	3	87
GO:0000413 protein peptidyl-prolyl isomerization	2	0.155718	0.722	0.044	Biological Process	GO:0000413	protein peptidyl-prolyl isomerization	0.155718	0.573609	2	0	2	45
GO:0010828 positive regulation of glucose transmembrane transport	2	0.155718	0.722	0.044	Biological Process	GO:0010828	positive regulation of glucose transmembrane transport	0.155718	0.573609	1	1	2	45
GO:0015804 neutral amino acid transport	2	0.155718	0.722	0.044	Biological Process	GO:0015804	neutral amino acid transport	0.155718	0.573609	0	2	2	45
GO:0042088 T-helper 1 type immune response	2	0.155718	0.722	0.044	Biological Process	GO:0042088	T-helper 1 type immune response	0.155718	0.573609	2	0	2	45
GO:0048013 ephrin receptor signaling pathway	3	0.158645	1.083	0.034	Biological Process	GO:0048013	ephrin receptor signaling pathway	0.158645	0.573609	2	1	3	88
GO:0000491 small nucleolar ribonucleoprotein complex assembly	1	0.158975	0.361	0.091	Biological Process	GO:0000491	small nucleolar ribonucleoprotein complex assembly	0.158975	0.573609	0	1	1	11
GO:0001660 fever generation	1	0.158975	0.361	0.091	Biological Process	GO:0001660	fever generation	0.158975	0.573609	1	0	1	11
GO:0002604 regulation of dendritic cell antigen processing and presentation	1	0.158975	0.361	0.091	Biological Process	GO:0002604	regulation of dendritic cell antigen processing and presentation	0.158975	0.573609	1	0	1	11
GO:0003139 secondary heart field specification	1	0.158975	0.361	0.091	Biological Process	GO:0003139	secondary heart field specification	0.158975	0.573609	1	0	1	11
GO:0003157 endocardium development	1	0.158975	0.361	0.091	Biological Process	GO:0003157	endocardium development	0.158975	0.573609	1	0	1	11
GO:0006183 GTP biosynthetic process	1	0.158975	0.361	0.091	Biological Process	GO:0006183	GTP biosynthetic process	0.158975	0.573609	0	1	1	11
GO:0006449 regulation of translational termination	1	0.158975	0.361	0.091	Biological Process	GO:0006449	regulation of translational termination	0.158975	0.573609	0	1	1	11
GO:0007028 cytoplasm organization	1	0.158975	0.361	0.091	Biological Process	GO:0007028	cytoplasm organization	0.158975	0.573609	1	0	1	11
GO:0010944 negative regulation of transcription by competitive promoter binding	1	0.158975	0.361	0.091	Biological Process	GO:0010944	negative regulation of transcription by competitive promoter binding	0.158975	0.573609	1	0	1	11
GO:0014870 response to muscle inactivity	1	0.158975	0.361	0.091	Biological Process	GO:0014870	response to muscle inactivity	0.158975	0.573609	0	1	1	11
GO:0014877 response to muscle inactivity involved in regulation of muscle adaptation	1	0.158975	0.361	0.091	Biological Process	GO:0014877	response to muscle inactivity involved in regulation of muscle adaptation	0.158975	0.573609	0	1	1	11
GO:0014894 response to denervation involved in regulation of muscle adaptation	1	0.158975	0.361	0.091	Biological Process	GO:0014894	response to denervation involved in regulation of muscle adaptation	0.158975	0.573609	0	1	1	11
GO:0015937 coenzyme A biosynthetic process	1	0.158975	0.361	0.091	Biological Process	GO:0015937	coenzyme A biosynthetic process	0.158975	0.573609	1	0	1	11
GO:0019371 cyclooxygenase pathway	1	0.158975	0.361	0.091	Biological Process	GO:0019371	cyclooxygenase pathway	0.158975	0.573609	1	0	1	11
GO:0021561 facial nerve development	1	0.158975	0.361	0.091	Biological Process	GO:0021561	facial nerve development	0.158975	0.573609	1	0	1	11
GO:0021610 facial nerve morphogenesis	1	0.158975	0.361	0.091	Biological Process	GO:0021610	facial nerve morphogenesis	0.158975	0.573609	1	0	1	11
GO:0033539 fatty acid beta-oxidation using acyl-CoA dehydrogenase	1	0.158975	0.361	0.091	Biological Process	GO:0033539	fatty acid beta-oxidation using acyl-CoA dehydrogenase	0.158975	0.573609	1	0	1	11
GO:0033860 regulation of NAD(P)H oxidase activity	1	0.158975	0.361	0.091	Biological Process	GO:0033860	regulation of NAD(P)H oxidase activity	0.158975	0.573609	0	1	1	11
GO:0035090 maintenance of apical/basal cell polarity	1	0.158975	0.361	0.091	Biological Process	GO:0035090	maintenance of apical/basal cell polarity	0.158975	0.573609	1	0	1	11
GO:0040015 negative regulation of multicellular organism growth	1	0.158975	0.361	0.091	Biological Process	GO:0040015	negative regulation of multicellular organism growth	0.158975	0.573609	1	0	1	11
GO:0045199 maintenance of epithelial cell apical/basal polarity	1	0.158975	0.361	0.091	Biological Process	GO:0045199	maintenance of epithelial cell apical/basal polarity	0.158975	0.573609	1	0	1	11
GO:0045348 positive regulation of MHC class II biosynthetic process	1	0.158975	0.361	0.091	Biological Process	GO:0045348	positive regulation of MHC class II biosynthetic process	0.158975	0.573609	1	0	1	11
GO:0045916 negative regulation of complement activation	1	0.158975	0.361	0.091	Biological Process	GO:0045916	negative regulation of complement activation	0.158975	0.573609	1	0	1	11
GO:0045945 positive regulation of transcription by RNA polymerase III	1	0.158975	0.361	0.091	Biological Process	GO:0045945	positive regulation of transcription by RNA polymerase III	0.158975	0.573609	1	0	1	11
GO:0048251 elastic fiber assembly	1	0.158975	0.361	0.091	Biological Process	GO:0048251	elastic fiber assembly	0.158975	0.573609	1	0	1	11
GO:0048715 negative regulation of oligodendrocyte differentiation	1	0.158975	0.361	0.091	Biological Process	GO:0048715	negative regulation of oligodendrocyte differentiation	0.158975	0.573609	1	0	1	11
GO:0060159 regulation of dopamine receptor signaling pathway	1	0.158975	0.361	0.091	Biological Process	GO:0060159	regulation of dopamine receptor signaling pathway	0.158975	0.573609	1	0	1	11
GO:0060631 regulation of meiosis I	1	0.158975	0.361	0.091	Biological Process	GO:0060631	regulation of meiosis I	0.158975	0.573609	1	0	1	11
GO:0060767 epithelial cell proliferation involved in prostate gland development	1	0.158975	0.361	0.091	Biological Process	GO:0060767	epithelial cell proliferation involved in prostate gland development	0.158975	0.573609	1	0	1	11
GO:0060907 positive regulation of macrophage cytokine production	1	0.158975	0.361	0.091	Biological Process	GO:0060907	positive regulation of macrophage cytokine production	0.158975	0.573609	1	0	1	11
GO:0061029 eyelid development in camera-type eye	1	0.158975	0.361	0.091	Biological Process	GO:0061029	eyelid development in camera-type eye	0.158975	0.573609	1	0	1	11
GO:0090394 negative regulation of excitatory postsynaptic potential	1	0.158975	0.361	0.091	Biological Process	GO:0090394	negative regulation of excitatory postsynaptic potential	0.158975	0.573609	1	0	1	11
GO:0098722 asymmetric stem cell division	1	0.158975	0.361	0.091	Biological Process	GO:0098722	asymmetric stem cell division	0.158975	0.573609	1	0	1	11
GO:0106049 regulation of cellular response to osmotic stress	1	0.158975	0.361	0.091	Biological Process	GO:0106049	regulation of cellular response to osmotic stress	0.158975	0.573609	1	0	1	11
GO:0150065 regulation of deacetylase activity	1	0.158975	0.361	0.091	Biological Process	GO:0150065	regulation of deacetylase activity	0.158975	0.573609	1	0	1	11
GO:1900246 positive regulation of RIG-I signaling pathway	1	0.158975	0.361	0.091	Biological Process	GO:1900246	positive regulation of RIG-I signaling pathway	0.158975	0.573609	0	1	1	11
GO:1903423 positive regulation of synaptic vesicle recycling	1	0.158975	0.361	0.091	Biological Process	GO:1903423	positive regulation of synaptic vesicle recycling	0.158975	0.573609	1	0	1	11
GO:2000343 positive regulation of chemokine (C-X-C motif) ligand 2 production	1	0.158975	0.361	0.091	Biological Process	GO:2000343	positive regulation of chemokine (C-X-C motif) ligand 2 production	0.158975	0.573609	1	0	1	11
GO:2000647 negative regulation of stem cell proliferation	1	0.158975	0.361	0.091	Biological Process	GO:2000647	negative regulation of stem cell proliferation	0.158975	0.573609	1	0	1	11
GO:0000049 tRNA binding	2	0.328513	0.685	0.027	Molecular Function	GO:0000049	tRNA binding	0.328513	0.574755	2	0	2	74
GO:0000030 mannosyltransferase activity	1	0.329686	0.342	0.04	Molecular Function	GO:0000030	mannosyltransferase activity	0.329686	0.574755	1	0	1	25
GO:0001671 ATPase activator activity	1	0.329686	0.342	0.04	Molecular Function	GO:0001671	ATPase activator activity	0.329686	0.574755	0	1	1	25
GO:0008378 galactosyltransferase activity	1	0.329686	0.342	0.04	Molecular Function	GO:0008378	galactosyltransferase activity	0.329686	0.574755	1	0	1	25
GO:0034237 protein kinase A regulatory subunit binding	1	0.329686	0.342	0.04	Molecular Function	GO:0034237	protein kinase A regulatory subunit binding	0.329686	0.574755	0	1	1	25
GO:0006396 RNA processing	20	0.159602	7.22	0.02	Biological Process	GO:0006396	RNA processing	0.159602	0.575384	15	5	20	1006
GO:0002366 leukocyte activation involved in immune response	15	0.160285	5.415	0.021	Biological Process	GO:0002366	leukocyte activation involved in immune response	0.160285	0.576003	15	0	15	722
GO:1990778 protein localization to cell periphery	8	0.160319	2.888	0.024	Biological Process	GO:1990778	protein localization to cell periphery	0.160319	0.576003	8	0	8	338
GO:0051495 positive regulation of cytoskeleton organization	6	0.160502	2.166	0.026	Biological Process	GO:0051495	positive regulation of cytoskeleton organization	0.160502	0.576003	3	3	6	234
GO:0002446 neutrophil mediated immunity	11	0.160695	3.971	0.022	Biological Process	GO:0002446	neutrophil mediated immunity	0.160695	0.576003	11	0	11	500
GO:0051588 regulation of neurotransmitter transport	4	0.160793	1.444	0.03	Biological Process	GO:0051588	regulation of neurotransmitter transport	0.160793	0.576003	3	1	4	135
GO:0018198 peptidyl-cysteine modification	2	0.161209	0.722	0.043	Biological Process	GO:0018198	peptidyl-cysteine modification	0.161209	0.576003	1	1	2	46
GO:0045124 regulation of bone resorption	2	0.161209	0.722	0.043	Biological Process	GO:0045124	regulation of bone resorption	0.161209	0.576003	2	0	2	46
GO:0045933 positive regulation of muscle contraction	2	0.161209	0.722	0.043	Biological Process	GO:0045933	positive regulation of muscle contraction	0.161209	0.576003	2	0	2	46
GO:0060976 coronary vasculature development	2	0.161209	0.722	0.043	Biological Process	GO:0060976	coronary vasculature development	0.161209	0.576003	1	1	2	46
GO:0120009 intermembrane lipid transfer	2	0.161209	0.722	0.043	Biological Process	GO:0120009	intermembrane lipid transfer	0.161209	0.576003	1	1	2	46
GO:0072659 protein localization to plasma membrane	7	0.161348	2.527	0.024	Biological Process	GO:0072659	protein localization to plasma membrane	0.161348	0.576003	7	0	7	286
GO:0140013 meiotic nuclear division	5	0.161406	1.805	0.027	Biological Process	GO:0140013	meiotic nuclear division	0.161406	0.576003	4	1	5	184
GO:0016810 hydrolase activity, acting on carbon-nitrogen (but not peptide) bonds	3	0.33163	1.027	0.023	Molecular Function	GO:0016810	hydrolase activity, acting on carbon-nitrogen (but not peptide) bonds	0.33163	0.576749	2	1	3	128
GO:0006955 immune response	43	0.162009	15.523	0.018	Biological Process	GO:0006955	immune response	0.162009	0.576947	31	12	43	2368
GO:0051492 regulation of stress fiber assembly	3	0.162411	1.083	0.034	Biological Process	GO:0051492	regulation of stress fiber assembly	0.162411	0.576947	0	3	3	89
GO:0008016 regulation of heart contraction	6	0.162712	2.166	0.026	Biological Process	GO:0008016	regulation of heart contraction	0.162712	0.576947	2	4	6	235
GO:0050768 negative regulation of neurogenesis	7	0.163339	2.527	0.024	Biological Process	GO:0050768	negative regulation of neurogenesis	0.163339	0.576947	2	5	7	287
GO:1902105 regulation of leukocyte differentiation	7	0.163339	2.527	0.024	Biological Process	GO:1902105	regulation of leukocyte differentiation	0.163339	0.576947	6	1	7	287
GO:0002444 myeloid leukocyte mediated immunity	12	0.163514	4.332	0.022	Biological Process	GO:0002444	myeloid leukocyte mediated immunity	0.163514	0.576947	12	0	12	557
GO:0042552 myelination	4	0.16378	1.444	0.029	Biological Process	GO:0042552	myelination	0.16378	0.576947	4	0	4	136
GO:0010469 regulation of signaling receptor activity	5	0.163932	1.805	0.027	Biological Process	GO:0010469	regulation of signaling receptor activity	0.163932	0.576947	3	2	5	185
GO:0010720 positive regulation of cell development	12	0.16493	4.332	0.022	Biological Process	GO:0010720	positive regulation of cell development	0.16493	0.576947	7	5	12	558
GO:0002263 cell activation involved in immune response	15	0.165215	5.415	0.021	Biological Process	GO:0002263	cell activation involved in immune response	0.165215	0.576947	15	0	15	726
GO:0032774 RNA biosynthetic process	66	0.165397	23.827	0.017	Biological Process	GO:0032774	RNA biosynthetic process	0.165397	0.576947	55	11	66	3775
GO:0001776 leukocyte homeostasis	3	0.166204	1.083	0.033	Biological Process	GO:0001776	leukocyte homeostasis	0.166204	0.576947	3	0	3	90
GO:0045778 positive regulation of ossification	3	0.166204	1.083	0.033	Biological Process	GO:0045778	positive regulation of ossification	0.166204	0.576947	3	0	3	90
GO:0050818 regulation of coagulation	3	0.166204	1.083	0.033	Biological Process	GO:0050818	regulation of coagulation	0.166204	0.576947	3	0	3	90
GO:0006383 transcription by RNA polymerase III	2	0.166736	0.722	0.043	Biological Process	GO:0006383	transcription by RNA polymerase III	0.166736	0.576947	2	0	2	47
GO:0042304 regulation of fatty acid biosynthetic process	2	0.166736	0.722	0.043	Biological Process	GO:0042304	regulation of fatty acid biosynthetic process	0.166736	0.576947	2	0	2	47
GO:0046622 positive regulation of organ growth	2	0.166736	0.722	0.043	Biological Process	GO:0046622	positive regulation of organ growth	0.166736	0.576947	2	0	2	47
GO:0048483 autonomic nervous system development	2	0.166736	0.722	0.043	Biological Process	GO:0048483	autonomic nervous system development	0.166736	0.576947	2	0	2	47
GO:0070169 positive regulation of biomineral tissue development	2	0.166736	0.722	0.043	Biological Process	GO:0070169	positive regulation of biomineral tissue development	0.166736	0.576947	2	0	2	47
GO:0044344 cellular response to fibroblast growth factor stimulus	4	0.166787	1.444	0.029	Biological Process	GO:0044344	cellular response to fibroblast growth factor stimulus	0.166787	0.576947	2	2	4	137
GO:0015893 drug transport	6	0.167171	2.166	0.025	Biological Process	GO:0015893	drug transport	0.167171	0.576947	2	4	6	237
GO:0072331 signal transduction by p53 class mediator	7	0.167354	2.527	0.024	Biological Process	GO:0072331	signal transduction by p53 class mediator	0.167354	0.576947	4	3	7	289
GO:1901653 cellular response to peptide	9	0.168295	3.249	0.023	Biological Process	GO:1901653	cellular response to peptide	0.168295	0.576947	5	4	9	396
GO:0051649 establishment of localization in cell	41	0.168734	14.801	0.018	Biological Process	GO:0051649	establishment of localization in cell	0.168734	0.576947	36	5	41	2257
GO:0097193 intrinsic apoptotic signaling pathway	7	0.169378	2.527	0.024	Biological Process	GO:0097193	intrinsic apoptotic signaling pathway	0.169378	0.576947	6	1	7	290
GO:0006469 negative regulation of protein kinase activity	6	0.16942	2.166	0.025	Biological Process	GO:0006469	negative regulation of protein kinase activity	0.16942	0.576947	4	2	6	238
GO:0034764 positive regulation of transmembrane transport	6	0.16942	2.166	0.025	Biological Process	GO:0034764	positive regulation of transmembrane transport	0.16942	0.576947	3	3	6	238
GO:0007272 ensheathment of neurons	4	0.169813	1.444	0.029	Biological Process	GO:0007272	ensheathment of neurons	0.169813	0.576947	4	0	4	138
GO:0008366 axon ensheathment	4	0.169813	1.444	0.029	Biological Process	GO:0008366	axon ensheathment	0.169813	0.576947	4	0	4	138
GO:0035051 cardiocyte differentiation	4	0.169813	1.444	0.029	Biological Process	GO:0035051	cardiocyte differentiation	0.169813	0.576947	3	1	4	138
GO:0050671 positive regulation of lymphocyte proliferation	4	0.169813	1.444	0.029	Biological Process	GO:0050671	positive regulation of lymphocyte proliferation	0.169813	0.576947	4	0	4	138
GO:0061337 cardiac conduction	4	0.169813	1.444	0.029	Biological Process	GO:0061337	cardiac conduction	0.169813	0.576947	2	2	4	138
GO:0097306 cellular response to alcohol	3	0.170023	1.083	0.033	Biological Process	GO:0097306	cellular response to alcohol	0.170023	0.576947	1	2	3	91
GO:0046651 lymphocyte proliferation	7	0.171413	2.527	0.024	Biological Process	GO:0046651	lymphocyte proliferation	0.171413	0.576947	7	0	7	291
GO:0045732 positive regulation of protein catabolic process	6	0.171681	2.166	0.025	Biological Process	GO:0045732	positive regulation of protein catabolic process	0.171681	0.576947	6	0	6	239
GO:0001821 histamine secretion	1	0.172113	0.361	0.083	Biological Process	GO:0001821	histamine secretion	0.172113	0.576947	1	0	1	12
GO:0002002 regulation of angiotensin levels in blood	1	0.172113	0.361	0.083	Biological Process	GO:0002002	regulation of angiotensin levels in blood	0.172113	0.576947	0	1	1	12
GO:0002003 angiotensin maturation	1	0.172113	0.361	0.083	Biological Process	GO:0002003	angiotensin maturation	0.172113	0.576947	0	1	1	12
GO:0002024 diet induced thermogenesis	1	0.172113	0.361	0.083	Biological Process	GO:0002024	diet induced thermogenesis	0.172113	0.576947	1	0	1	12
GO:0002327 immature B cell differentiation	1	0.172113	0.361	0.083	Biological Process	GO:0002327	immature B cell differentiation	0.172113	0.576947	1	0	1	12
GO:0002430 complement receptor mediated signaling pathway	1	0.172113	0.361	0.083	Biological Process	GO:0002430	complement receptor mediated signaling pathway	0.172113	0.576947	1	0	1	12
GO:0002713 negative regulation of B cell mediated immunity	1	0.172113	0.361	0.083	Biological Process	GO:0002713	negative regulation of B cell mediated immunity	0.172113	0.576947	1	0	1	12
GO:0002890 negative regulation of immunoglobulin mediated immune response	1	0.172113	0.361	0.083	Biological Process	GO:0002890	negative regulation of immunoglobulin mediated immune response	0.172113	0.576947	1	0	1	12
GO:0003207 cardiac chamber formation	1	0.172113	0.361	0.083	Biological Process	GO:0003207	cardiac chamber formation	0.172113	0.576947	1	0	1	12
GO:0006069 ethanol oxidation	1	0.172113	0.361	0.083	Biological Process	GO:0006069	ethanol oxidation	0.172113	0.576947	0	1	1	12
GO:0010739 positive regulation of protein kinase A signaling	1	0.172113	0.361	0.083	Biological Process	GO:0010739	positive regulation of protein kinase A signaling	0.172113	0.576947	1	0	1	12
GO:0015803 branched-chain amino acid transport	1	0.172113	0.361	0.083	Biological Process	GO:0015803	branched-chain amino acid transport	0.172113	0.576947	0	1	1	12
GO:0016554 cytidine to uridine editing	1	0.172113	0.361	0.083	Biological Process	GO:0016554	cytidine to uridine editing	0.172113	0.576947	0	1	1	12
GO:0019042 viral latency	1	0.172113	0.361	0.083	Biological Process	GO:0019042	viral latency	0.172113	0.576947	1	0	1	12
GO:0021670 lateral ventricle development	1	0.172113	0.361	0.083	Biological Process	GO:0021670	lateral ventricle development	0.172113	0.576947	0	1	1	12
GO:0030157 pancreatic juice secretion	1	0.172113	0.361	0.083	Biological Process	GO:0030157	pancreatic juice secretion	0.172113	0.576947	0	1	1	12
GO:0030210 heparin biosynthetic process	1	0.172113	0.361	0.083	Biological Process	GO:0030210	heparin biosynthetic process	0.172113	0.576947	1	0	1	12
GO:0032966 negative regulation of collagen biosynthetic process	1	0.172113	0.361	0.083	Biological Process	GO:0032966	negative regulation of collagen biosynthetic process	0.172113	0.576947	1	0	1	12
GO:0033629 negative regulation of cell adhesion mediated by integrin	1	0.172113	0.361	0.083	Biological Process	GO:0033629	negative regulation of cell adhesion mediated by integrin	0.172113	0.576947	1	0	1	12
GO:0036005 response to macrophage colony-stimulating factor	1	0.172113	0.361	0.083	Biological Process	GO:0036005	response to macrophage colony-stimulating factor	0.172113	0.576947	1	0	1	12
GO:0036006 cellular response to macrophage colony-stimulating factor stimulus	1	0.172113	0.361	0.083	Biological Process	GO:0036006	cellular response to macrophage colony-stimulating factor stimulus	0.172113	0.576947	1	0	1	12
GO:0038063 collagen-activated tyrosine kinase receptor signaling pathway	1	0.172113	0.361	0.083	Biological Process	GO:0038063	collagen-activated tyrosine kinase receptor signaling pathway	0.172113	0.576947	1	0	1	12
GO:0043380 regulation of memory T cell differentiation	1	0.172113	0.361	0.083	Biological Process	GO:0043380	regulation of memory T cell differentiation	0.172113	0.576947	1	0	1	12
GO:0045039 protein import into mitochondrial inner membrane	1	0.172113	0.361	0.083	Biological Process	GO:0045039	protein import into mitochondrial inner membrane	0.172113	0.576947	1	0	1	12
GO:0046051 UTP metabolic process	1	0.172113	0.361	0.083	Biological Process	GO:0046051	UTP metabolic process	0.172113	0.576947	0	1	1	12
GO:0046485 ether lipid metabolic process	1	0.172113	0.361	0.083	Biological Process	GO:0046485	ether lipid metabolic process	0.172113	0.576947	1	0	1	12
GO:0046541 saliva secretion	1	0.172113	0.361	0.083	Biological Process	GO:0046541	saliva secretion	0.172113	0.576947	0	1	1	12
GO:0048853 forebrain morphogenesis	1	0.172113	0.361	0.083	Biological Process	GO:0048853	forebrain morphogenesis	0.172113	0.576947	1	0	1	12
GO:0071468 cellular response to acidic pH	1	0.172113	0.361	0.083	Biological Process	GO:0071468	cellular response to acidic pH	0.172113	0.576947	0	1	1	12
GO:0071635 negative regulation of transforming growth factor beta production	1	0.172113	0.361	0.083	Biological Process	GO:0071635	negative regulation of transforming growth factor beta production	0.172113	0.576947	1	0	1	12
GO:0090331 negative regulation of platelet aggregation	1	0.172113	0.361	0.083	Biological Process	GO:0090331	negative regulation of platelet aggregation	0.172113	0.576947	1	0	1	12
GO:1902287 semaphorin-plexin signaling pathway involved in axon guidance	1	0.172113	0.361	0.083	Biological Process	GO:1902287	semaphorin-plexin signaling pathway involved in axon guidance	0.172113	0.576947	1	0	1	12
GO:1903441 protein localization to ciliary membrane	1	0.172113	0.361	0.083	Biological Process	GO:1903441	protein localization to ciliary membrane	0.172113	0.576947	1	0	1	12
GO:2000650 negative regulation of sodium ion transmembrane transporter activity	1	0.172113	0.361	0.083	Biological Process	GO:2000650	negative regulation of sodium ion transmembrane transporter activity	0.172113	0.576947	1	0	1	12
GO:2001279 regulation of unsaturated fatty acid biosynthetic process	1	0.172113	0.361	0.083	Biological Process	GO:2001279	regulation of unsaturated fatty acid biosynthetic process	0.172113	0.576947	1	0	1	12
GO:0002534 cytokine production involved in inflammatory response	2	0.172294	0.722	0.042	Biological Process	GO:0002534	cytokine production involved in inflammatory response	0.172294	0.576947	2	0	2	48
GO:0002762 negative regulation of myeloid leukocyte differentiation	2	0.172294	0.722	0.042	Biological Process	GO:0002762	negative regulation of myeloid leukocyte differentiation	0.172294	0.576947	2	0	2	48
GO:0009409 response to cold	2	0.172294	0.722	0.042	Biological Process	GO:0009409	response to cold	0.172294	0.576947	2	0	2	48
GO:0035850 epithelial cell differentiation involved in kidney development	2	0.172294	0.722	0.042	Biological Process	GO:0035850	epithelial cell differentiation involved in kidney development	0.172294	0.576947	2	0	2	48
GO:0090311 regulation of protein deacetylation	2	0.172294	0.722	0.042	Biological Process	GO:0090311	regulation of protein deacetylation	0.172294	0.576947	2	0	2	48
GO:1900015 regulation of cytokine production involved in inflammatory response	2	0.172294	0.722	0.042	Biological Process	GO:1900015	regulation of cytokine production involved in inflammatory response	0.172294	0.576947	2	0	2	48
GO:1901068 guanosine-containing compound metabolic process	2	0.172294	0.722	0.042	Biological Process	GO:1901068	guanosine-containing compound metabolic process	0.172294	0.576947	1	1	2	48
GO:1904645 response to amyloid-beta	2	0.172294	0.722	0.042	Biological Process	GO:1904645	response to amyloid-beta	0.172294	0.576947	2	0	2	48
GO:0032946 positive regulation of mononuclear cell proliferation	4	0.172859	1.444	0.029	Biological Process	GO:0032946	positive regulation of mononuclear cell proliferation	0.172859	0.578381	4	0	4	139
GO:0051049 regulation of transport	33	0.173596	11.913	0.018	Biological Process	GO:0051049	regulation of transport	0.173596	0.578848	22	11	33	1784
GO:0003333 amino acid transmembrane transport	3	0.173867	1.083	0.033	Biological Process	GO:0003333	amino acid transmembrane transport	0.173867	0.578848	1	2	3	92
GO:0006497 protein lipidation	3	0.173867	1.083	0.033	Biological Process	GO:0006497	protein lipidation	0.173867	0.578848	3	0	3	92
GO:0032436 positive regulation of proteasomal ubiquitin-dependent protein catabolic process	3	0.173867	1.083	0.033	Biological Process	GO:0032436	positive regulation of proteasomal ubiquitin-dependent protein catabolic process	0.173867	0.578848	3	0	3	92
GO:0042147 retrograde transport, endosome to Golgi	3	0.173867	1.083	0.033	Biological Process	GO:0042147	retrograde transport, endosome to Golgi	0.173867	0.578848	3	0	3	92
GO:2000177 regulation of neural precursor cell proliferation	3	0.173867	1.083	0.033	Biological Process	GO:2000177	regulation of neural precursor cell proliferation	0.173867	0.578848	2	1	3	92
GO:0033157 regulation of intracellular protein transport	6	0.173955	2.166	0.025	Biological Process	GO:0033157	regulation of intracellular protein transport	0.173955	0.578848	5	1	6	240
GO:0006366 transcription by RNA polymerase II	50	0.174457	18.051	0.018	Biological Process	GO:0006366	transcription by RNA polymerase II	0.174457	0.580064	43	7	50	2810
GO:0009925 basal plasma membrane	2	0.180677	0.683	0.041	Cellular Component	GO:0009925	basal plasma membrane	0.180677	0.581191	0	2	2	49
GO:0030659 cytoplasmic vesicle membrane	16	0.181951	5.461	0.02	Cellular Component	GO:0030659	cytoplasmic vesicle membrane	0.181951	0.581191	11	5	16	788
GO:0009897 external side of plasma membrane	9	0.182509	3.072	0.022	Cellular Component	GO:0009897	external side of plasma membrane	0.182509	0.581191	6	3	9	400
GO:0031674 I band	4	0.18348	1.365	0.028	Cellular Component	GO:0031674	I band	0.18348	0.581191	0	4	4	141
GO:0001871 pattern binding	1	0.340333	0.342	0.038	Molecular Function	GO:0001871	pattern binding	0.340333	0.581942	1	0	1	26
GO:0004190 aspartic-type endopeptidase activity	1	0.340333	0.342	0.038	Molecular Function	GO:0004190	aspartic-type endopeptidase activity	0.340333	0.581942	0	1	1	26
GO:0016702 oxidoreductase activity, acting on single donors with incorporation of molecular oxygen, incorporation of two atoms of oxygen	1	0.340333	0.342	0.038	Molecular Function	GO:0016702	oxidoreductase activity, acting on single donors with incorporation of molecular oxygen, incorporation of two atoms of oxygen	0.340333	0.581942	1	0	1	26
GO:0016769 transferase activity, transferring nitrogenous groups	1	0.340333	0.342	0.038	Molecular Function	GO:0016769	transferase activity, transferring nitrogenous groups	0.340333	0.581942	1	0	1	26
GO:0017025 TBP-class protein binding	1	0.340333	0.342	0.038	Molecular Function	GO:0017025	TBP-class protein binding	0.340333	0.581942	1	0	1	26
GO:0030247 polysaccharide binding	1	0.340333	0.342	0.038	Molecular Function	GO:0030247	polysaccharide binding	0.340333	0.581942	1	0	1	26
GO:0097602 cullin family protein binding	1	0.340333	0.342	0.038	Molecular Function	GO:0097602	cullin family protein binding	0.340333	0.581942	1	0	1	26
GO:0003924 GTPase activity	6	0.341082	2.055	0.02	Molecular Function	GO:0003924	GTPase activity	0.341082	0.581942	5	1	6	300
GO:0005736 RNA polymerase I complex	1	0.186751	0.341	0.077	Cellular Component	GO:0005736	RNA polymerase I complex	0.186751	0.583378	0	1	1	13
GO:0044214 spanning component of plasma membrane	1	0.186751	0.341	0.077	Cellular Component	GO:0044214	spanning component of plasma membrane	0.186751	0.583378	0	1	1	13
GO:0005681 spliceosomal complex	5	0.187257	1.706	0.026	Cellular Component	GO:0005681	spliceosomal complex	0.187257	0.583378	4	1	5	192
GO:0044249 cellular biosynthetic process	104	0.176337	37.545	0.017	Biological Process	GO:0044249	cellular biosynthetic process	0.176337	0.584095	81	23	104	6162
GO:0008064 regulation of actin polymerization or depolymerization	5	0.176792	1.805	0.026	Biological Process	GO:0008064	regulation of actin polymerization or depolymerization	0.176792	0.584095	5	0	5	190
GO:0006650 glycerophospholipid metabolic process	8	0.176995	2.888	0.023	Biological Process	GO:0006650	glycerophospholipid metabolic process	0.176995	0.584095	7	1	8	347
GO:0032943 mononuclear cell proliferation	7	0.177581	2.527	0.024	Biological Process	GO:0032943	mononuclear cell proliferation	0.177581	0.584095	7	0	7	294
GO:0046620 regulation of organ growth	3	0.177736	1.083	0.032	Biological Process	GO:0046620	regulation of organ growth	0.177736	0.584095	3	0	3	93
GO:0048814 regulation of dendrite morphogenesis	3	0.177736	1.083	0.032	Biological Process	GO:0048814	regulation of dendrite morphogenesis	0.177736	0.584095	3	0	3	93
GO:0000959 mitochondrial RNA metabolic process	2	0.177883	0.722	0.041	Biological Process	GO:0000959	mitochondrial RNA metabolic process	0.177883	0.584095	2	0	2	49
GO:0043303 mast cell degranulation	2	0.177883	0.722	0.041	Biological Process	GO:0043303	mast cell degranulation	0.177883	0.584095	2	0	2	49
GO:0043628 ncRNA 3'-end processing	2	0.177883	0.722	0.041	Biological Process	GO:0043628	ncRNA 3'-end processing	0.177883	0.584095	2	0	2	49
GO:0051339 regulation of lyase activity	2	0.177883	0.722	0.041	Biological Process	GO:0051339	regulation of lyase activity	0.177883	0.584095	1	1	2	49
GO:0060038 cardiac muscle cell proliferation	2	0.177883	0.722	0.041	Biological Process	GO:0060038	cardiac muscle cell proliferation	0.177883	0.584095	2	0	2	49
GO:0035264 multicellular organism growth	4	0.179007	1.444	0.028	Biological Process	GO:0035264	multicellular organism growth	0.179007	0.584095	3	1	4	141
GO:0030832 regulation of actin filament length	5	0.17941	1.805	0.026	Biological Process	GO:0030832	regulation of actin filament length	0.17941	0.584095	5	0	5	191
GO:0099504 synaptic vesicle cycle	5	0.17941	1.805	0.026	Biological Process	GO:0099504	synaptic vesicle cycle	0.17941	0.584095	5	0	5	191
GO:0006903 vesicle targeting	3	0.181628	1.083	0.032	Biological Process	GO:0006903	vesicle targeting	0.181628	0.584095	2	1	3	94
GO:0046849 bone remodeling	3	0.181628	1.083	0.032	Biological Process	GO:0046849	bone remodeling	0.181628	0.584095	3	0	3	94
GO:1903034 regulation of response to wounding	5	0.182042	1.805	0.026	Biological Process	GO:1903034	regulation of response to wounding	0.182042	0.584095	3	2	5	192
GO:0048660 regulation of smooth muscle cell proliferation	4	0.182108	1.444	0.028	Biological Process	GO:0048660	regulation of smooth muscle cell proliferation	0.182108	0.584095	3	1	4	142
GO:0050777 negative regulation of immune response	8	0.18272	2.888	0.023	Biological Process	GO:0050777	negative regulation of immune response	0.18272	0.584095	4	4	8	350
GO:0001961 positive regulation of cytokine-mediated signaling pathway	2	0.183499	0.722	0.04	Biological Process	GO:0001961	positive regulation of cytokine-mediated signaling pathway	0.183499	0.584095	1	1	2	50
GO:0002279 mast cell activation involved in immune response	2	0.183499	0.722	0.04	Biological Process	GO:0002279	mast cell activation involved in immune response	0.183499	0.584095	2	0	2	50
GO:0005978 glycogen biosynthetic process	2	0.183499	0.722	0.04	Biological Process	GO:0005978	glycogen biosynthetic process	0.183499	0.584095	2	0	2	50
GO:0006953 acute-phase response	2	0.183499	0.722	0.04	Biological Process	GO:0006953	acute-phase response	0.183499	0.584095	2	0	2	50
GO:0009250 glucan biosynthetic process	2	0.183499	0.722	0.04	Biological Process	GO:0009250	glucan biosynthetic process	0.183499	0.584095	2	0	2	50
GO:0001525 angiogenesis	11	0.183615	3.971	0.021	Biological Process	GO:0001525	angiogenesis	0.183615	0.584095	7	4	11	515
GO:0050890 cognition	7	0.183842	2.527	0.024	Biological Process	GO:0050890	cognition	0.183842	0.584095	5	2	7	297
GO:0002764 immune response-regulating signaling pathway	14	0.184219	5.054	0.02	Biological Process	GO:0002764	immune response-regulating signaling pathway	0.184219	0.584095	11	3	14	684
GO:0042326 negative regulation of phosphorylation	10	0.184249	3.61	0.022	Biological Process	GO:0042326	negative regulation of phosphorylation	0.184249	0.584095	7	3	10	460
GO:0007596 blood coagulation	8	0.184646	2.888	0.023	Biological Process	GO:0007596	blood coagulation	0.184646	0.584095	6	2	8	351
GO:2000377 regulation of reactive oxygen species metabolic process	5	0.184688	1.805	0.026	Biological Process	GO:2000377	regulation of reactive oxygen species metabolic process	0.184688	0.584095	5	0	5	193
GO:0000012 single strand break repair	1	0.185046	0.361	0.077	Biological Process	GO:0000012	single strand break repair	0.185046	0.584095	1	0	1	13
GO:0001973 adenosine receptor signaling pathway	1	0.185046	0.361	0.077	Biological Process	GO:0001973	adenosine receptor signaling pathway	0.185046	0.584095	0	1	1	13
GO:0002923 regulation of humoral immune response mediated by circulating immunoglobulin	1	0.185046	0.361	0.077	Biological Process	GO:0002923	regulation of humoral immune response mediated by circulating immunoglobulin	0.185046	0.584095	1	0	1	13
GO:0006264 mitochondrial DNA replication	1	0.185046	0.361	0.077	Biological Process	GO:0006264	mitochondrial DNA replication	0.185046	0.584095	1	0	1	13
GO:0006570 tyrosine metabolic process	1	0.185046	0.361	0.077	Biological Process	GO:0006570	tyrosine metabolic process	0.185046	0.584095	0	1	1	13
GO:0007171 activation of transmembrane receptor protein tyrosine kinase activity	1	0.185046	0.361	0.077	Biological Process	GO:0007171	activation of transmembrane receptor protein tyrosine kinase activity	0.185046	0.584095	1	0	1	13
GO:0010663 positive regulation of striated muscle cell apoptotic process	1	0.185046	0.361	0.077	Biological Process	GO:0010663	positive regulation of striated muscle cell apoptotic process	0.185046	0.584095	0	1	1	13
GO:0010666 positive regulation of cardiac muscle cell apoptotic process	1	0.185046	0.361	0.077	Biological Process	GO:0010666	positive regulation of cardiac muscle cell apoptotic process	0.185046	0.584095	0	1	1	13
GO:0010713 negative regulation of collagen metabolic process	1	0.185046	0.361	0.077	Biological Process	GO:0010713	negative regulation of collagen metabolic process	0.185046	0.584095	1	0	1	13
GO:0030202 heparin metabolic process	1	0.185046	0.361	0.077	Biological Process	GO:0030202	heparin metabolic process	0.185046	0.584095	1	0	1	13
GO:0031274 positive regulation of pseudopodium assembly	1	0.185046	0.361	0.077	Biological Process	GO:0031274	positive regulation of pseudopodium assembly	0.185046	0.584095	1	0	1	13
GO:0034982 mitochondrial protein processing	1	0.185046	0.361	0.077	Biological Process	GO:0034982	mitochondrial protein processing	0.185046	0.584095	1	0	1	13
GO:0035092 sperm chromatin condensation	1	0.185046	0.361	0.077	Biological Process	GO:0035092	sperm chromatin condensation	0.185046	0.584095	0	1	1	13
GO:0035331 negative regulation of hippo signaling	1	0.185046	0.361	0.077	Biological Process	GO:0035331	negative regulation of hippo signaling	0.185046	0.584095	1	0	1	13
GO:0042363 fat-soluble vitamin catabolic process	1	0.185046	0.361	0.077	Biological Process	GO:0042363	fat-soluble vitamin catabolic process	0.185046	0.584095	1	0	1	13
GO:0043247 telomere maintenance in response to DNA damage	1	0.185046	0.361	0.077	Biological Process	GO:0043247	telomere maintenance in response to DNA damage	0.185046	0.584095	1	0	1	13
GO:0043379 memory T cell differentiation	1	0.185046	0.361	0.077	Biological Process	GO:0043379	memory T cell differentiation	0.185046	0.584095	1	0	1	13
GO:0045835 negative regulation of meiotic nuclear division	1	0.185046	0.361	0.077	Biological Process	GO:0045835	negative regulation of meiotic nuclear division	0.185046	0.584095	1	0	1	13
GO:0060213 positive regulation of nuclear-transcribed mRNA poly(A) tail shortening	1	0.185046	0.361	0.077	Biological Process	GO:0060213	positive regulation of nuclear-transcribed mRNA poly(A) tail shortening	0.185046	0.584095	1	0	1	13
GO:0060340 positive regulation of type I interferon-mediated signaling pathway	1	0.185046	0.361	0.077	Biological Process	GO:0060340	positive regulation of type I interferon-mediated signaling pathway	0.185046	0.584095	0	1	1	13
GO:0061744 motor behavior	1	0.185046	0.361	0.077	Biological Process	GO:0061744	motor behavior	0.185046	0.584095	0	1	1	13
GO:0070424 regulation of nucleotide-binding oligomerization domain containing signaling pathway	1	0.185046	0.361	0.077	Biological Process	GO:0070424	regulation of nucleotide-binding oligomerization domain containing signaling pathway	0.185046	0.584095	1	0	1	13
GO:0070486 leukocyte aggregation	1	0.185046	0.361	0.077	Biological Process	GO:0070486	leukocyte aggregation	0.185046	0.584095	1	0	1	13
GO:0070914 UV-damage excision repair	1	0.185046	0.361	0.077	Biological Process	GO:0070914	UV-damage excision repair	0.185046	0.584095	0	1	1	13
GO:0071107 response to parathyroid hormone	1	0.185046	0.361	0.077	Biological Process	GO:0071107	response to parathyroid hormone	0.185046	0.584095	1	0	1	13
GO:0071285 cellular response to lithium ion	1	0.185046	0.361	0.077	Biological Process	GO:0071285	cellular response to lithium ion	0.185046	0.584095	1	0	1	13
GO:0071287 cellular response to manganese ion	1	0.185046	0.361	0.077	Biological Process	GO:0071287	cellular response to manganese ion	0.185046	0.584095	1	0	1	13
GO:0072182 regulation of nephron tubule epithelial cell differentiation	1	0.185046	0.361	0.077	Biological Process	GO:0072182	regulation of nephron tubule epithelial cell differentiation	0.185046	0.584095	1	0	1	13
GO:0072425 signal transduction involved in G2 DNA damage checkpoint	1	0.185046	0.361	0.077	Biological Process	GO:0072425	signal transduction involved in G2 DNA damage checkpoint	0.185046	0.584095	1	0	1	13
GO:0072672 neutrophil extravasation	1	0.185046	0.361	0.077	Biological Process	GO:0072672	neutrophil extravasation	0.185046	0.584095	1	0	1	13
GO:0090192 regulation of glomerulus development	1	0.185046	0.361	0.077	Biological Process	GO:0090192	regulation of glomerulus development	0.185046	0.584095	1	0	1	13
GO:0090481 pyrimidine nucleotide-sugar transmembrane transport	1	0.185046	0.361	0.077	Biological Process	GO:0090481	pyrimidine nucleotide-sugar transmembrane transport	0.185046	0.584095	1	0	1	13
GO:0097284 hepatocyte apoptotic process	1	0.185046	0.361	0.077	Biological Process	GO:0097284	hepatocyte apoptotic process	0.185046	0.584095	1	0	1	13
GO:1901096 regulation of autophagosome maturation	1	0.185046	0.361	0.077	Biological Process	GO:1901096	regulation of autophagosome maturation	0.185046	0.584095	1	0	1	13
GO:1901722 regulation of cell proliferation involved in kidney development	1	0.185046	0.361	0.077	Biological Process	GO:1901722	regulation of cell proliferation involved in kidney development	0.185046	0.584095	1	0	1	13
GO:1902043 positive regulation of extrinsic apoptotic signaling pathway via death domain receptors	1	0.185046	0.361	0.077	Biological Process	GO:1902043	positive regulation of extrinsic apoptotic signaling pathway via death domain receptors	0.185046	0.584095	1	0	1	13
GO:1902285 semaphorin-plexin signaling pathway involved in neuron projection guidance	1	0.185046	0.361	0.077	Biological Process	GO:1902285	semaphorin-plexin signaling pathway involved in neuron projection guidance	0.185046	0.584095	1	0	1	13
GO:1902306 negative regulation of sodium ion transmembrane transport	1	0.185046	0.361	0.077	Biological Process	GO:1902306	negative regulation of sodium ion transmembrane transport	0.185046	0.584095	1	0	1	13
GO:0007586 digestion	4	0.185227	1.444	0.028	Biological Process	GO:0007586	digestion	0.185227	0.584232	2	2	4	143
GO:0048583 regulation of response to stimulus	76	0.185681	27.437	0.017	Biological Process	GO:0048583	regulation of response to stimulus	0.185681	0.585227	51	25	76	4428
GO:0007265 Ras protein signal transduction	8	0.186581	2.888	0.023	Biological Process	GO:0007265	Ras protein signal transduction	0.186581	0.587625	6	2	8	352
GO:0090087 regulation of peptide transport	12	0.186897	4.332	0.021	Biological Process	GO:0090087	regulation of peptide transport	0.186897	0.588184	9	3	12	573
GO:0016405 CoA-ligase activity	1	0.350812	0.342	0.037	Molecular Function	GO:0016405	CoA-ligase activity	0.350812	0.588527	0	1	1	27
GO:0016701 oxidoreductase activity, acting on single donors with incorporation of molecular oxygen	1	0.350812	0.342	0.037	Molecular Function	GO:0016701	oxidoreductase activity, acting on single donors with incorporation of molecular oxygen	0.350812	0.588527	1	0	1	27
GO:0030507 spectrin binding	1	0.350812	0.342	0.037	Molecular Function	GO:0030507	spectrin binding	0.350812	0.588527	0	1	1	27
GO:0043425 bHLH transcription factor binding	1	0.350812	0.342	0.037	Molecular Function	GO:0043425	bHLH transcription factor binding	0.350812	0.588527	1	0	1	27
GO:0046625 sphingolipid binding	1	0.350812	0.342	0.037	Molecular Function	GO:0046625	sphingolipid binding	0.350812	0.588527	0	1	1	27
GO:0070001 aspartic-type peptidase activity	1	0.350812	0.342	0.037	Molecular Function	GO:0070001	aspartic-type peptidase activity	0.350812	0.588527	0	1	1	27
GO:0003725 double-stranded RNA binding	2	0.351653	0.685	0.026	Molecular Function	GO:0003725	double-stranded RNA binding	0.351653	0.588527	0	2	2	78
GO:0017171 serine hydrolase activity	4	0.352299	1.37	0.021	Molecular Function	GO:0017171	serine hydrolase activity	0.352299	0.588527	3	1	4	189
GO:0019887 protein kinase regulator activity	4	0.352299	1.37	0.021	Molecular Function	GO:0019887	protein kinase regulator activity	0.352299	0.588527	4	0	4	189
GO:0071222 cellular response to lipopolysaccharide	5	0.187348	1.805	0.026	Biological Process	GO:0071222	cellular response to lipopolysaccharide	0.187348	0.589166	5	0	5	194
GO:0002437 inflammatory response to antigenic stimulus	6	0.187855	2.166	0.024	Biological Process	GO:0002437	inflammatory response to antigenic stimulus	0.187855	0.589884	2	4	6	246
GO:0070663 regulation of leukocyte proliferation	6	0.187855	2.166	0.024	Biological Process	GO:0070663	regulation of leukocyte proliferation	0.187855	0.589884	6	0	6	246
GO:0007189 adenylate cyclase-activating G protein-coupled receptor signaling pathway	4	0.188364	1.444	0.028	Biological Process	GO:0007189	adenylate cyclase-activating G protein-coupled receptor signaling pathway	0.188364	0.589987	1	3	4	144
GO:0033135 regulation of peptidyl-serine phosphorylation	4	0.188364	1.444	0.028	Biological Process	GO:0033135	regulation of peptidyl-serine phosphorylation	0.188364	0.589987	2	2	4	144
GO:0071774 response to fibroblast growth factor	4	0.188364	1.444	0.028	Biological Process	GO:0071774	response to fibroblast growth factor	0.188364	0.589987	2	2	4	144
GO:0002448 mast cell mediated immunity	2	0.189141	0.722	0.039	Biological Process	GO:0002448	mast cell mediated immunity	0.189141	0.589987	2	0	2	51
GO:0006654 phosphatidic acid biosynthetic process	2	0.189141	0.722	0.039	Biological Process	GO:0006654	phosphatidic acid biosynthetic process	0.189141	0.589987	2	0	2	51
GO:0007129 synapsis	2	0.189141	0.722	0.039	Biological Process	GO:0007129	synapsis	0.189141	0.589987	1	1	2	51
GO:0046580 negative regulation of Ras protein signal transduction	2	0.189141	0.722	0.039	Biological Process	GO:0046580	negative regulation of Ras protein signal transduction	0.189141	0.589987	1	1	2	51
GO:0048662 negative regulation of smooth muscle cell proliferation	2	0.189141	0.722	0.039	Biological Process	GO:0048662	negative regulation of smooth muscle cell proliferation	0.189141	0.589987	1	1	2	51
GO:0072666 establishment of protein localization to vacuole	2	0.189141	0.722	0.039	Biological Process	GO:0072666	establishment of protein localization to vacuole	0.189141	0.589987	2	0	2	51
GO:0042158 lipoprotein biosynthetic process	3	0.18948	1.083	0.031	Biological Process	GO:0042158	lipoprotein biosynthetic process	0.18948	0.590176	3	0	3	96
GO:1903426 regulation of reactive oxygen species biosynthetic process	3	0.18948	1.083	0.031	Biological Process	GO:1903426	regulation of reactive oxygen species biosynthetic process	0.18948	0.590176	3	0	3	96
GO:0070925 organelle assembly	18	0.190151	6.498	0.02	Biological Process	GO:0070925	organelle assembly	0.190151	0.590199	15	3	18	918
GO:0015031 protein transport	33	0.191464	11.913	0.018	Biological Process	GO:0015031	protein transport	0.191464	0.590199	31	2	33	1805
GO:0001890 placenta development	4	0.191518	1.444	0.028	Biological Process	GO:0001890	placenta development	0.191518	0.590199	3	1	4	145
GO:0048659 smooth muscle cell proliferation	4	0.191518	1.444	0.028	Biological Process	GO:0048659	smooth muscle cell proliferation	0.191518	0.590199	3	1	4	145
GO:0007264 small GTPase mediated signal transduction	11	0.19158	3.971	0.021	Biological Process	GO:0007264	small GTPase mediated signal transduction	0.19158	0.590199	8	3	11	520
GO:0042592 homeostatic process	35	0.192297	12.635	0.018	Biological Process	GO:0042592	homeostatic process	0.192297	0.590199	25	10	35	1926
GO:0007599 hemostasis	8	0.192437	2.888	0.023	Biological Process	GO:0007599	hemostasis	0.192437	0.590199	6	2	8	355
GO:0044271 cellular nitrogen compound biosynthetic process	86	0.192612	31.047	0.017	Biological Process	GO:0044271	cellular nitrogen compound biosynthetic process	0.192612	0.590199	67	19	86	5063
GO:0035637 multicellular organismal signaling	5	0.19271	1.805	0.026	Biological Process	GO:0035637	multicellular organismal signaling	0.19271	0.590199	2	3	5	196
GO:0060349 bone morphogenesis	3	0.193439	1.083	0.031	Biological Process	GO:0060349	bone morphogenesis	0.193439	0.590199	3	0	3	97
GO:0110020 regulation of actomyosin structure organization	3	0.193439	1.083	0.031	Biological Process	GO:0110020	regulation of actomyosin structure organization	0.193439	0.590199	0	3	3	97
GO:2001243 negative regulation of intrinsic apoptotic signaling pathway	3	0.193439	1.083	0.031	Biological Process	GO:2001243	negative regulation of intrinsic apoptotic signaling pathway	0.193439	0.590199	3	0	3	97
GO:0050817 coagulation	8	0.194407	2.888	0.022	Biological Process	GO:0050817	coagulation	0.194407	0.590199	6	2	8	356
GO:0031644 regulation of neurological system process	4	0.194688	1.444	0.027	Biological Process	GO:0031644	regulation of neurological system process	0.194688	0.590199	3	1	4	146
GO:0002711 positive regulation of T cell mediated immunity	2	0.194806	0.722	0.038	Biological Process	GO:0002711	positive regulation of T cell mediated immunity	0.194806	0.590199	2	0	2	52
GO:0006301 postreplication repair	2	0.194806	0.722	0.038	Biological Process	GO:0006301	postreplication repair	0.194806	0.590199	2	0	2	52
GO:0010596 negative regulation of endothelial cell migration	2	0.194806	0.722	0.038	Biological Process	GO:0010596	negative regulation of endothelial cell migration	0.194806	0.590199	2	0	2	52
GO:0021545 cranial nerve development	2	0.194806	0.722	0.038	Biological Process	GO:0021545	cranial nerve development	0.194806	0.590199	1	1	2	52
GO:0045661 regulation of myoblast differentiation	2	0.194806	0.722	0.038	Biological Process	GO:0045661	regulation of myoblast differentiation	0.194806	0.590199	2	0	2	52
GO:1902531 regulation of intracellular signal transduction	35	0.194857	12.635	0.018	Biological Process	GO:1902531	regulation of intracellular signal transduction	0.194857	0.590199	26	9	35	1929
GO:0044255 cellular lipid metabolic process	21	0.196237	7.581	0.019	Biological Process	GO:0044255	cellular lipid metabolic process	0.196237	0.590199	18	3	21	1098
GO:0032956 regulation of actin cytoskeleton organization	8	0.196384	2.888	0.022	Biological Process	GO:0032956	regulation of actin cytoskeleton organization	0.196384	0.590199	5	3	8	357
GO:0032760 positive regulation of tumor necrosis factor production	3	0.197418	1.083	0.031	Biological Process	GO:0032760	positive regulation of tumor necrosis factor production	0.197418	0.590199	3	0	3	98
GO:0046928 regulation of neurotransmitter secretion	3	0.197418	1.083	0.031	Biological Process	GO:0046928	regulation of neurotransmitter secretion	0.197418	0.590199	3	0	3	98
GO:0051130 positive regulation of cellular component organization	25	0.197724	9.025	0.019	Biological Process	GO:0051130	positive regulation of cellular component organization	0.197724	0.590199	16	9	25	1335
GO:0001921 positive regulation of receptor recycling	1	0.197778	0.361	0.071	Biological Process	GO:0001921	positive regulation of receptor recycling	0.197778	0.590199	1	0	1	14
[truncated: 3,524 more rows]

## Sheet: Table S1-DEGs-KEGG enrichment
id	num	pvalue	per	ratio	class	ID	Descrption	Pvalue	Qvalue	Up	Down	fg_num	bg_num
Thyroid hormone synthesis	6	0.00127873	4.412	0.081	Organismal Systems	ko04918	Thyroid hormone synthesis	0.00127873	0.229086	1	5	6	74
Ovarian Steroidogenesis	5	0.0019664	3.676	0.091	Organismal Systems	ko04913	Ovarian Steroidogenesis	0.0019664	0.229086	2	3	5	55
Regulation of lipolysis in adipocyte	5	0.00358046	3.676	0.079	Organismal Systems	ko04923	Regulation of lipolysis in adipocyte	0.00358046	0.238124	2	3	5	63
Salivary secretion	6	0.00408796	4.412	0.065	Organismal Systems	ko04970	Salivary secretion	0.00408796	0.238124	1	5	6	93
Bile secretion	5	0.00711526	3.676	0.068	Organismal Systems	ko04976	Bile secretion	0.00711526	0.294066	1	4	5	74
Glycosylphosphatidylinositol(GPI)-anchor biosynthesis	3	0.00757252	2.206	0.12	Metabolism	ko00563	Glycosylphosphatidylinositol(GPI)-anchor biosynthesis	0.00757252	0.294066	3	0	3	25
Adrenergic signaling in cardiomyocytes	7	0.0122089	5.147	0.046	Organismal Systems	ko04261	Adrenergic signaling in cardiomyocytes	0.0122089	0.406382	2	5	7	152
GABAergic synapse	5	0.0172232	3.676	0.054	Organismal Systems	ko04727	GABAergic synapse	0.0172232	0.485027	1	4	5	92
GnRH signaling pathway	5	0.018737	3.676	0.053	Organismal Systems	ko04912	GnRH signaling pathway	0.018737	0.485027	2	3	5	94
Cortisol synthesis and secretion	4	0.0226274	2.941	0.061	Organismal Systems	ko04927	Cortisol synthesis and secretion	0.0226274	0.485027	1	3	4	66
Aldosterone synthesis and secretion	5	0.0228983	3.676	0.051	Organismal Systems	ko04925	Aldosterone synthesis and secretion	0.0228983	0.485027	1	4	5	99
Inflammatory mediator regulation of TRP channels	5	0.0266279	3.676	0.049	Organismal Systems	ko04750	Inflammatory mediator regulation of TRP channels	0.0266279	0.494989	2	3	5	103
Endocrine resistance	5	0.0276174	3.676	0.048	Human Diseases	ko01522	Endocrine resistance	0.0276174	0.494989	2	3	5	104
Gastric acid secretion	4	0.0370841	2.941	0.052	Organismal Systems	ko04971	Gastric acid secretion	0.0370841	0.55229	0	4	4	77
Pantothenate and CoA biosynthesis	2	0.0378911	1.471	0.105	Metabolism	ko00770	Pantothenate and CoA biosynthesis	0.0378911	0.55229	2	0	2	19
Human cytomegalovirus infection	8	0.0379255	5.882	0.034	Human Diseases	ko05163	Human cytomegalovirus infection	0.0379255	0.55229	5	3	8	234
Growth hormone synthesis, secretion and action	5	0.0524217	3.676	0.04	Organismal Systems	ko04935	Growth hormone synthesis, secretion and action	0.0524217	0.556598	2	3	5	124
N-Glycan biosynthesis	3	0.0555051	2.206	0.057	Metabolism	ko00510	N-Glycan biosynthesis	0.0555051	0.556598	3	0	3	53
Malaria	3	0.0607351	2.206	0.055	Human Diseases	ko05144	Malaria	0.0607351	0.556598	3	0	3	55
MAPK signaling pathway	9	0.0612235	6.618	0.03	Environmental Information Processing	ko04010	MAPK signaling pathway	0.0612235	0.556598	7	2	9	304
Complement and coagulation cascades	4	0.061678	2.941	0.044	Organismal Systems	ko04610	Complement and coagulation cascades	0.061678	0.556598	3	1	4	91
Insulin secretion	4	0.061678	2.941	0.044	Organismal Systems	ko04911	Insulin secretion	0.061678	0.556598	0	4	4	91
Platelet activation	5	0.0617747	3.676	0.038	Organismal Systems	ko04611	Platelet activation	0.0617747	0.556598	2	3	5	130
Gap junction	4	0.065754	2.941	0.043	Cellular Processes	ko04540	Gap junction	0.065754	0.556598	1	3	4	93
Glycosaminoglycan biosynthesis - heparan sulfate / heparin	2	0.0669001	1.471	0.077	Metabolism	ko00534	Glycosaminoglycan biosynthesis - heparan sulfate / heparin	0.0669001	0.556598	2	0	2	26
Legionellosis	3	0.068995	2.206	0.052	Human Diseases	ko05134	Legionellosis	0.068995	0.556598	3	0	3	58
Relaxin signaling pathway	5	0.0702473	3.676	0.037	Organismal Systems	ko04926	Relaxin signaling pathway	0.0702473	0.556598	2	3	5	135
Proximal tubule bicarbonate reclamation	2	0.0714997	1.471	0.074	Organismal Systems	ko04964	Proximal tubule bicarbonate reclamation	0.0714997	0.556598	0	2	2	27
cAMP signaling pathway	7	0.0729862	5.147	0.031	Environmental Information Processing	ko04024	cAMP signaling pathway	0.0729862	0.556598	1	6	7	223
IL-17 signaling pathway	4	0.0743171	2.941	0.041	Organismal Systems	ko04657	IL-17 signaling pathway	0.0743171	0.556598	4	0	4	97
Caffeine metabolism	1	0.0791942	0.735	0.2	Metabolism	ko00232	Caffeine metabolism	0.0791942	0.556598	1	0	1	5
Hippo signaling pathway - multiple species	2	0.0809936	1.471	0.069	Environmental Information Processing	ko04392	Hippo signaling pathway - multiple species	0.0809936	0.556598	2	0	2	29
Apelin signaling pathway	5	0.0812203	3.676	0.035	Environmental Information Processing	ko04371	Apelin signaling pathway	0.0812203	0.556598	1	4	5	141
Estrogen signaling pathway	5	0.0812203	3.676	0.035	Organismal Systems	ko04915	Estrogen signaling pathway	0.0812203	0.556598	1	4	5	141
Melanogenesis	4	0.0857751	2.941	0.039	Organismal Systems	ko04916	Melanogenesis	0.0857751	0.562669	0	4	4	102
Cytosolic DNA-sensing pathway	3	0.086936	2.206	0.047	Organismal Systems	ko04623	Cytosolic DNA-sensing pathway	0.086936	0.562669	1	2	3	64
Mucin type O-glycan biosynthesis	2	0.0959059	1.471	0.062	Metabolism	ko00512	Mucin type O-glycan biosynthesis	0.0959059	0.566878	2	0	2	32
Leishmaniasis	5	0.0971894	3.676	0.034	Human Diseases	ko05140	Leishmaniasis	0.0971894	0.566878	5	0	5	149
Longevity regulating pathway - multiple species	3	0.0998803	2.206	0.044	Organismal Systems	ko04213	Longevity regulating pathway - multiple species	0.0998803	0.566878	0	3	3	68
C-type lectin receptor signaling pathway	4	0.10059	2.941	0.037	Organismal Systems	ko04625	C-type lectin receptor signaling pathway	0.10059	0.566878	4	0	4	108
Parathyroid hormone synthesis, secretion and action	4	0.103168	2.941	0.037	Organismal Systems	ko04928	Parathyroid hormone synthesis, secretion and action	0.103168	0.566878	1	3	4	109
Progesterone-mediated oocyte maturation	4	0.105776	2.941	0.036	Organismal Systems	ko04914	Progesterone-mediated oocyte maturation	0.105776	0.566878	1	3	4	110
Arachidonic acid metabolism	3	0.106627	2.206	0.043	Metabolism	ko00590	Arachidonic acid metabolism	0.106627	0.566878	2	1	3	70
Retrograde endocannabinoid signaling	5	0.110138	3.676	0.032	Organismal Systems	ko04723	Retrograde endocannabinoid signaling	0.110138	0.566878	2	3	5	155
Prion diseases	2	0.111526	1.471	0.057	Human Diseases	ko05020	Prion diseases	0.111526	0.566878	0	2	2	35
Propanoate metabolism	2	0.116873	1.471	0.056	Metabolism	ko00640	Propanoate metabolism	0.116873	0.566878	1	1	2	36
SNARE interactions in vesicular transport	2	0.116873	1.471	0.056	Genetic Information Processing	ko04130	SNARE interactions in vesicular transport	0.116873	0.566878	2	0	2	36
Renin secretion	3	0.117072	2.206	0.041	Organismal Systems	ko04924	Renin secretion	0.117072	0.566878	1	2	3	73
Oxytocin signaling pathway	5	0.119215	3.676	0.031	Organismal Systems	ko04921	Oxytocin signaling pathway	0.119215	0.566878	2	3	5	159
Serotonergic synapse	4	0.122044	2.941	0.034	Organismal Systems	ko04726	Serotonergic synapse	0.122044	0.568725	1	3	4	116
Endocytosis	7	0.126268	5.147	0.027	Cellular Processes	ko04144	Endocytosis	0.126268	0.576871	7	0	7	256
Glutamatergic synapse	4	0.130559	2.941	0.034	Organismal Systems	ko04724	Glutamatergic synapse	0.130559	0.585006	0	4	4	119
Pertussis	3	0.135282	2.206	0.038	Human Diseases	ko05133	Pertussis	0.135282	0.59473	3	0	3	78
Various types of N-glycan biosynthesis	2	0.15017	1.471	0.048	Metabolism	ko00513	Various types of N-glycan biosynthesis	0.15017	0.647957	2	0	2	42
Hematopoietic cell lineage	5	0.153608	3.676	0.029	Organismal Systems	ko04640	Hematopoietic cell lineage	0.153608	0.650738	5	0	5	173
cGMP - PKG signaling pathway	5	0.158832	3.676	0.029	Environmental Information Processing	ko04022	cGMP - PKG signaling pathway	0.158832	0.658736	2	3	5	175
EGFR tyrosine kinase inhibitor resistance	3	0.162272	2.206	0.035	Human Diseases	ko01521	EGFR tyrosine kinase inhibitor resistance	0.162272	0.658736	3	0	3	85
Chemical carcinogenesis	3	0.166254	2.206	0.035	Human Diseases	ko05204	Chemical carcinogenesis	0.166254	0.658736	3	0	3	86
NF-kappa B signaling pathway	5	0.166804	3.676	0.028	Environmental Information Processing	ko04064	NF-kappa B signaling pathway	0.166804	0.658736	4	1	5	178
Phospholipase D signaling pathway	6	0.17255	4.412	0.026	Environmental Information Processing	ko04072	Phospholipase D signaling pathway	0.17255	0.664884	3	3	6	229
Other types of O-glycan biosynthesis	2	0.179168	1.471	0.043	Metabolism	ko00514	Other types of O-glycan biosynthesis	0.179168	0.664884	2	0	2	47
Vasopressin-regulated water reabsorption	2	0.179168	1.471	0.043	Organismal Systems	ko04962	Vasopressin-regulated water reabsorption	0.179168	0.664884	1	1	2	47
Purine metabolism	4	0.179776	2.941	0.03	Metabolism	ko00230	Purine metabolism	0.179776	0.664884	0	4	4	135
Dopaminergic synapse	4	0.189631	2.941	0.029	Organismal Systems	ko04728	Dopaminergic synapse	0.189631	0.681186	1	3	4	138
Cocaine addiction	2	0.190999	1.471	0.041	Human Diseases	ko05030	Cocaine addiction	0.190999	0.681186	0	2	2	49
Oocyte meiosis	4	0.192954	2.941	0.029	Cellular Processes	ko04114	Oocyte meiosis	0.192954	0.681186	1	3	4	139
Longevity regulating pathway - mammal	3	0.203286	2.206	0.032	Organismal Systems	ko04211	Longevity regulating pathway - mammal	0.203286	0.700746	0	3	3	95
Non-homologous end-joining	1	0.206374	0.735	0.071	Genetic Information Processing	ko03450	Non-homologous end-joining	0.206374	0.700746	1	0	1	14
Morphine addiction	3	0.207517	2.206	0.031	Human Diseases	ko05032	Morphine addiction	0.207517	0.700746	0	3	3	96
Fanconi anemia pathway	2	0.220979	1.471	0.037	Genetic Information Processing	ko03460	Fanconi anemia pathway	0.220979	0.725184	2	0	2	54
Endocrine and other factor-regulated calcium reabsorption	2	0.220979	1.471	0.037	Organismal Systems	ko04961	Endocrine and other factor-regulated calcium reabsorption	0.220979	0.725184	0	2	2	54
Glycerophospholipid metabolism	3	0.228956	2.206	0.03	Metabolism	ko00564	Glycerophospholipid metabolism	0.228956	0.740927	2	1	3	101
Circadian entrainment	3	0.233295	2.206	0.029	Organismal Systems	ko04713	Circadian entrainment	0.233295	0.744626	0	3	3	102
Metabolic pathways	29	0.24399	21.324	0.019	Metabolism	ko01100	Metabolic pathways	0.24399	0.745596	20	9	29	1554
Basal transcription factors	2	0.245231	1.471	0.034	Genetic Information Processing	ko03022	Basal transcription factors	0.245231	0.745596	2	0	2	58
Amyotrophic lateral sclerosis (ALS)	2	0.245231	1.471	0.034	Human Diseases	ko05014	Amyotrophic lateral sclerosis (ALS)	0.245231	0.745596	1	1	2	58
Pancreatic secretion	3	0.246399	2.206	0.029	Organismal Systems	ko04972	Pancreatic secretion	0.246399	0.745596	0	3	3	105
Toll-like receptor signaling pathway	3	0.259617	2.206	0.028	Organismal Systems	ko04620	Toll-like receptor signaling pathway	0.259617	0.775522	3	0	3	108
2-Oxocarboxylic acid metabolism	1	0.269327	0.735	0.053	Metabolism	ko01210	2-Oxocarboxylic acid metabolism	0.269327	0.7822	1	0	1	19
VEGF signaling pathway	2	0.275674	1.471	0.032	Environmental Information Processing	ko04370	VEGF signaling pathway	0.275674	0.7822	2	0	2	63
Cushing syndrome	4	0.277255	2.941	0.025	Human Diseases	ko04934	Cushing syndrome	0.277255	0.7822	1	3	4	163
Th17 cell differentiation	3	0.281845	2.206	0.027	Organismal Systems	ko04659	Th17 cell differentiation	0.281845	0.7822	3	0	3	113
Toxoplasmosis	3	0.281845	2.206	0.027	Human Diseases	ko05145	Toxoplasmosis	0.281845	0.7822	3	0	3	113
Glycerolipid metabolism	2	0.287847	1.471	0.031	Metabolism	ko00561	Glycerolipid metabolism	0.287847	0.7822	2	0	2	65
Calcium signaling pathway	6	0.28905	4.412	0.022	Environmental Information Processing	ko04020	Calcium signaling pathway	0.28905	0.7822	3	3	6	273
Hepatitis B	4	0.291922	2.941	0.024	Human Diseases	ko05161	Hepatitis B	0.291922	0.7822	4	0	4	167
Dilated cardiomyopathy (DCM)	4	0.295606	2.941	0.024	Human Diseases	ko05414	Dilated cardiomyopathy (DCM)	0.295606	0.7822	0	4	4	168
Cholinergic synapse	3	0.304241	2.206	0.025	Organismal Systems	ko04725	Cholinergic synapse	0.304241	0.7822	0	3	3	118
Salmonella infection	5	0.304557	3.676	0.022	Human Diseases	ko05132	Salmonella infection	0.304557	0.7822	5	0	5	224
Rap1 signaling pathway	5	0.310993	3.676	0.022	Environmental Information Processing	ko04015	Rap1 signaling pathway	0.310993	0.7822	2	3	5	226
Long-term potentiation	2	0.312117	1.471	0.029	Organismal Systems	ko04720	Long-term potentiation	0.312117	0.7822	0	2	2	69
Amphetamine addiction	2	0.318161	1.471	0.029	Human Diseases	ko05031	Amphetamine addiction	0.318161	0.7822	0	2	2	70
Tight junction	4	0.325268	2.941	0.023	Cellular Processes	ko04530	Tight junction	0.325268	0.7822	2	2	4	176
MicroRNAs in cancer	4	0.325268	2.941	0.023	Human Diseases	ko05206	MicroRNAs in cancer	0.325268	0.7822	4	0	4	176
HTLV-I infection	5	0.327163	3.676	0.022	Human Diseases	ko05166	HTLV-I infection	0.327163	0.7822	2	3	5	231
Arginine biosynthesis	1	0.327321	0.735	0.042	Metabolism	ko00220	Arginine biosynthesis	0.327321	0.7822	1	0	1	24
Renin-angiotensin system	1	0.327321	0.735	0.042	Organismal Systems	ko04614	Renin-angiotensin system	0.327321	0.7822	0	1	1	24
Amoebiasis	4	0.328994	2.941	0.023	Human Diseases	ko05146	Amoebiasis	0.328994	0.7822	2	2	4	177
Yersinia infection	3	0.349201	2.206	0.023	Human Diseases	ko05135	Yersinia infection	0.349201	0.821856	3	0	3	128
NOD-like receptor signaling pathway	4	0.355131	2.941	0.022	Organismal Systems	ko04621	NOD-like receptor signaling pathway	0.355131	0.827455	4	0	4	184
Prolactin signaling pathway	2	0.365979	1.471	0.026	Organismal Systems	ko04917	Prolactin signaling pathway	0.365979	0.844289	2	0	2	78
Thermogenesis	5	0.376099	3.676	0.02	Organismal Systems	ko04714	Thermogenesis	0.376099	0.851221	2	3	5	246
Drug metabolism - other enzymes	2	0.377747	1.471	0.025	Metabolism	ko00983	Drug metabolism - other enzymes	0.377747	0.851221	1	1	2	80
Vascular smooth muscle contraction	3	0.38054	2.206	0.022	Organismal Systems	ko04270	Vascular smooth muscle contraction	0.38054	0.851221	0	3	3	135
Taste transduction	2	0.383597	1.471	0.025	Organismal Systems	ko04742	Taste transduction	0.383597	0.851221	0	2	2	81
Chemokine signaling pathway	4	0.403618	2.941	0.02	Organismal Systems	ko04062	Chemokine signaling pathway	0.403618	0.880787	1	3	4	197
Circadian rhythm	1	0.410751	0.735	0.031	Organismal Systems	ko04710	Circadian rhythm	0.410751	0.880787	1	0	1	32
Fluid shear stress and atherosclerosis	3	0.411559	2.206	0.021	Human Diseases	ko05418	Fluid shear stress and atherosclerosis	0.411559	0.880787	3	0	3	142
Tuberculosis	5	0.412042	3.676	0.019	Human Diseases	ko05152	Tuberculosis	0.412042	0.880787	5	0	5	257
Glyoxylate and dicarboxylate metabolism	1	0.420429	0.735	0.03	Metabolism	ko00630	Glyoxylate and dicarboxylate metabolism	0.420429	0.882523	0	1	1	33
RNA polymerase	1	0.420429	0.735	0.03	Genetic Information Processing	ko03020	RNA polymerase	0.420429	0.882523	0	1	1	33
Autophagy - other eukaryotes	1	0.42995	0.735	0.029	Cellular Processes	ko04136	Autophagy - other eukaryotes	0.42995	0.89445	1	0	1	34
Cardiac muscle contraction	2	0.440699	1.471	0.022	Organismal Systems	ko04260	Cardiac muscle contraction	0.440699	0.908698	1	1	2	91
Viral carcinogenesis	4	0.44781	2.941	0.019	Human Diseases	ko05203	Viral carcinogenesis	0.44781	0.915261	3	1	4	209
Small cell lung cancer	2	0.457272	1.471	0.021	Human Diseases	ko05222	Small cell lung cancer	0.457272	0.921383	2	0	2	94
Proteoglycans in cancer	4	0.458714	2.941	0.019	Human Diseases	ko05205	Proteoglycans in cancer	0.458714	0.921383	3	1	4	212
Herpes simplex infection	10	0.463994	7.353	0.017	Human Diseases	ko05168	Herpes simplex infection	0.463994	0.922824	10	0	10	573
Parkinson disease	3	0.467792	2.206	0.019	Human Diseases	ko05012	Parkinson disease	0.467792	0.922824	1	2	3	155
Protein digestion and absorption	2	0.473562	1.471	0.021	Organismal Systems	ko04974	Protein digestion and absorption	0.473562	0.922824	0	2	2	97
Tyrosine metabolism	1	0.475274	0.735	0.026	Metabolism	ko00350	Tyrosine metabolism	0.475274	0.922824	0	1	1	39
Alanine, aspartate and glutamate metabolism	1	0.4839	0.735	0.025	Metabolism	ko00250	Alanine, aspartate and glutamate metabolism	0.4839	0.924855	1	0	1	40
PD-L1 expression and PD-1 checkpoint pathway in cancer	2	0.484259	1.471	0.02	Human Diseases	ko05235	PD-L1 expression and PD-1 checkpoint pathway in cancer	0.484259	0.924855	2	0	2	99
Pyruvate metabolism	1	0.492385	0.735	0.024	Metabolism	ko00620	Pyruvate metabolism	0.492385	0.93273	0	1	1	41
Aldosterone-regulated sodium reabsorption	1	0.500732	0.735	0.024	Organismal Systems	ko04960	Aldosterone-regulated sodium reabsorption	0.500732	0.940891	0	1	1	42
Tryptophan metabolism	1	0.524963	0.735	0.022	Metabolism	ko00380	Tryptophan metabolism	0.524963	0.943882	1	0	1	45
Fatty acid degradation	1	0.532778	0.735	0.022	Metabolism	ko00071	Fatty acid degradation	0.532778	0.943882	1	0	1	46
Aminoacyl-tRNA biosynthesis	1	0.532778	0.735	0.022	Genetic Information Processing	ko00970	Aminoacyl-tRNA biosynthesis	0.532778	0.943882	1	0	1	46
Jak-STAT signaling pathway	3	0.533567	2.206	0.018	Environmental Information Processing	ko04630	Jak-STAT signaling pathway	0.533567	0.943882	3	0	3	171
Glucagon signaling pathway	2	0.535688	1.471	0.018	Organismal Systems	ko04922	Glucagon signaling pathway	0.535688	0.943882	0	2	2	109
Chagas disease (American trypanosomiasis)	2	0.535688	1.471	0.018	Human Diseases	ko05142	Chagas disease (American trypanosomiasis)	0.535688	0.943882	2	0	2	109
T cell receptor signaling pathway	2	0.545548	1.471	0.018	Organismal Systems	ko04660	T cell receptor signaling pathway	0.545548	0.943882	2	0	2	111
Proteasome	1	0.548027	0.735	0.021	Genetic Information Processing	ko03050	Proteasome	0.548027	0.943882	1	0	1	48
TNF signaling pathway	2	0.560066	1.471	0.018	Environmental Information Processing	ko04668	TNF signaling pathway	0.560066	0.943882	2	0	2	114
Valine, leucine and isoleucine degradation	1	0.562782	0.735	0.02	Metabolism	ko00280	Valine, leucine and isoleucine degradation	0.562782	0.943882	1	0	1	50
Carbohydrate digestion and absorption	1	0.562782	0.735	0.02	Organismal Systems	ko04973	Carbohydrate digestion and absorption	0.562782	0.943882	0	1	1	50
Hedgehog signaling pathway	1	0.569979	0.735	0.02	Environmental Information Processing	ko04340	Hedgehog signaling pathway	0.569979	0.943882	0	1	1	51
Vibrio cholerae infection	1	0.569979	0.735	0.02	Human Diseases	ko05110	Vibrio cholerae infection	0.569979	0.943882	0	1	1	51
Leukocyte transendothelial migration	2	0.578909	1.471	0.017	Organismal Systems	ko04670	Leukocyte transendothelial migration	0.578909	0.943882	1	1	2	118
Ras signaling pathway	4	0.58888	2.941	0.016	Environmental Information Processing	ko04014	Ras signaling pathway	0.58888	0.943882	3	1	4	250
Cholesterol metabolism	1	0.590871	0.735	0.019	Organismal Systems	ko04979	Cholesterol metabolism	0.590871	0.943882	1	0	1	54
Shigellosis	4	0.592061	2.941	0.016	Human Diseases	ko05131	Shigellosis	0.592061	0.943882	4	0	4	251
HIF-1 signaling pathway	2	0.592653	1.471	0.017	Environmental Information Processing	ko04066	HIF-1 signaling pathway	0.592653	0.943882	2	0	2	121
Carbon metabolism	2	0.60163	1.471	0.016	Metabolism	ko01200	Carbon metabolism	0.60163	0.943882	1	1	2	123
AMPK signaling pathway	2	0.614818	1.471	0.016	Environmental Information Processing	ko04152	AMPK signaling pathway	0.614818	0.943882	2	0	2	126
Neurotrophin signaling pathway	2	0.614818	1.471	0.016	Organismal Systems	ko04722	Neurotrophin signaling pathway	0.614818	0.943882	2	0	2	126
Alcoholism	3	0.623125	2.206	0.015	Human Diseases	ko05034	Alcoholism	0.623125	0.943882	1	2	3	195
Fatty acid metabolism	1	0.623477	0.735	0.017	Metabolism	ko01212	Fatty acid metabolism	0.623477	0.943882	1	0	1	59
Thyroid hormone signaling pathway	2	0.627672	1.471	0.016	Organismal Systems	ko04919	Thyroid hormone signaling pathway	0.627672	0.943882	0	2	2	129
Pyrimidine metabolism	1	0.629682	0.735	0.017	Metabolism	ko00240	Pyrimidine metabolism	0.629682	0.943882	0	1	1	60
Glutathione metabolism	1	0.635785	0.735	0.016	Metabolism	ko00480	Glutathione metabolism	0.635785	0.943882	0	1	1	61
Mineral absorption	1	0.635785	0.735	0.016	Organismal Systems	ko04978	Mineral absorption	0.635785	0.943882	0	1	1	61
Osteoclast differentiation	2	0.644295	1.471	0.015	Organismal Systems	ko04380	Osteoclast differentiation	0.644295	0.943882	2	0	2	133
Endometrial cancer	1	0.647693	0.735	0.016	Human Diseases	ko05213	Endometrial cancer	0.647693	0.943882	1	0	1	63
Lysine degradation	1	0.653502	0.735	0.016	Metabolism	ko00310	Lysine degradation	0.653502	0.943882	0	1	1	64
Steroid hormone biosynthesis	1	0.659215	0.735	0.015	Metabolism	ko00140	Steroid hormone biosynthesis	0.659215	0.943882	1	0	1	65
FoxO signaling pathway	2	0.668132	1.471	0.014	Environmental Information Processing	ko04068	FoxO signaling pathway	0.668132	0.943882	2	0	2	139
Fc epsilon RI signaling pathway	2	0.675789	1.471	0.014	Organismal Systems	ko04664	Fc epsilon RI signaling pathway	0.675789	0.943882	2	0	2	141
Epithelial cell signaling in Helicobacter pylori infection	1	0.686409	0.735	0.014	Human Diseases	ko05120	Epithelial cell signaling in Helicobacter pylori infection	0.686409	0.943882	1	0	1	70
Non-small cell lung cancer	1	0.686409	0.735	0.014	Human Diseases	ko05223	Non-small cell lung cancer	0.686409	0.943882	1	0	1	70
Inflammatiory bowel disease (IBD)	1	0.686409	0.735	0.014	Human Diseases	ko05321	Inflammatiory bowel disease (IBD)	0.686409	0.943882	1	0	1	70
Pathways in cancer	8	0.689894	5.882	0.014	Human Diseases	ko05200	Pathways in cancer	0.689894	0.943882	5	3	8	552
Ubiquitin mediated proteolysis	2	0.690675	1.471	0.014	Genetic Information Processing	ko04120	Ubiquitin mediated proteolysis	0.690675	0.943882	2	0	2	145
Insulin signaling pathway	2	0.690675	1.471	0.014	Organismal Systems	ko04910	Insulin signaling pathway	0.690675	0.943882	1	1	2	145
Pathogenic Escherichia coli infection	4	0.691276	2.941	0.014	Human Diseases	ko05130	Pathogenic Escherichia coli infection	0.691276	0.943882	4	0	4	285
Glycolysis / Gluconeogenesis	1	0.691584	0.735	0.014	Metabolism	ko00010	Glycolysis / Gluconeogenesis	0.691584	0.943882	0	1	1	71
RIG-I-like receptor signaling pathway	1	0.691584	0.735	0.014	Organismal Systems	ko04622	RIG-I-like receptor signaling pathway	0.691584	0.943882	1	0	1	71
Acute myeloid leukemia	1	0.696673	0.735	0.014	Human Diseases	ko05221	Acute myeloid leukemia	0.696673	0.943882	1	0	1	72
Autophagy - animal	2	0.704999	1.471	0.013	Cellular Processes	ko04140	Autophagy - animal	0.704999	0.943882	1	1	2	149
Central carbon metabolism in cancer	1	0.706604	0.735	0.014	Human Diseases	ko05230	Central carbon metabolism in cancer	0.706604	0.943882	0	1	1	74
Inositol phosphate metabolism	1	0.711448	0.735	0.013	Metabolism	ko00562	Inositol phosphate metabolism	0.711448	0.943882	1	0	1	75
Metabolism of xenobiotics by cytochrome P450	1	0.711448	0.735	0.013	Metabolism	ko00980	Metabolism of xenobiotics by cytochrome P450	0.711448	0.943882	1	0	1	75
Renal cell carcinoma	1	0.711448	0.735	0.013	Human Diseases	ko05211	Renal cell carcinoma	0.711448	0.943882	1	0	1	75
Biosynthesis of amino acids	1	0.730041	0.735	0.013	Metabolism	ko01230	Biosynthesis of amino acids	0.730041	0.943882	1	0	1	79
RNA degradation	1	0.730041	0.735	0.013	Genetic Information Processing	ko03018	RNA degradation	0.730041	0.943882	1	0	1	79
Synaptic vesicle cycle	1	0.730041	0.735	0.013	Organismal Systems	ko04721	Synaptic vesicle cycle	0.730041	0.943882	1	0	1	79
Glioma	1	0.730041	0.735	0.013	Human Diseases	ko05214	Glioma	0.730041	0.943882	1	0	1	79
Chronic myeloid leukemia	1	0.730041	0.735	0.013	Human Diseases	ko05220	Chronic myeloid leukemia	0.730041	0.943882	1	0	1	79
Arrhythmogenic right ventricular cardiomyopathy (ARVC)	1	0.730041	0.735	0.013	Human Diseases	ko05412	Arrhythmogenic right ventricular cardiomyopathy (ARVC)	0.730041	0.943882	0	1	1	79
Phagosome	3	0.731545	2.206	0.013	Cellular Processes	ko04145	Phagosome	0.731545	0.943882	3	0	3	230
Cytokine-cytokine receptor interaction	4	0.734075	2.941	0.013	Environmental Information Processing	ko04060	Cytokine-cytokine receptor interaction	0.734075	0.943882	4	0	4	302
PPAR signaling pathway	1	0.734501	0.735	0.013	Organismal Systems	ko03320	PPAR signaling pathway	0.734501	0.943882	1	0	1	80
Hippo signaling pathway	2	0.738421	1.471	0.013	Environmental Information Processing	ko04390	Hippo signaling pathway	0.738421	0.943882	2	0	2	159
Olfactory transduction	6	0.741332	4.412	0.014	Organismal Systems	ko04740	Olfactory transduction	0.741332	0.943882	0	6	6	444
mTOR signaling pathway	2	0.750866	1.471	0.012	Environmental Information Processing	ko04150	mTOR signaling pathway	0.750866	0.950445	1	1	2	163
RNA transport	2	0.756898	1.471	0.012	Genetic Information Processing	ko03013	RNA transport	0.756898	0.950445	2	0	2	165
Peroxisome	1	0.759762	0.735	0.012	Cellular Processes	ko04146	Peroxisome	0.759762	0.950445	1	0	1	86
Necroptosis	2	0.762803	1.471	0.012	Cellular Processes	ko04217	Necroptosis	0.762803	0.950445	1	1	2	167
ErbB signaling pathway	1	0.767641	0.735	0.011	Environmental Information Processing	ko04012	ErbB signaling pathway	0.767641	0.951385	1	0	1	88
Hypertrophic cardiomyopathy (HCM)	1	0.786233	0.735	0.011	Human Diseases	ko05410	Hypertrophic cardiomyopathy (HCM)	0.786233	0.957485	0	1	1	93
Colorectal cancer	1	0.78977	0.735	0.011	Human Diseases	ko05210	Colorectal cancer	0.78977	0.957485	1	0	1	94
TGF-beta signaling pathway	1	0.796671	0.735	0.01	Environmental Information Processing	ko04350	TGF-beta signaling pathway	0.796671	0.957485	1	0	1	96
mRNA surveillance pathway	1	0.806603	0.735	0.01	Genetic Information Processing	ko03015	mRNA surveillance pathway	0.806603	0.957485	0	1	1	99
Viral protein interaction with cytokine and cytokine receptor	1	0.812955	0.735	0.01	Environmental Information Processing	ko04061	Viral protein interaction with cytokine and cytokine receptor	0.812955	0.957485	1	0	1	101
Th1 and Th2 cell differentiation	1	0.812955	0.735	0.01	Organismal Systems	ko04658	Th1 and Th2 cell differentiation	0.812955	0.957485	1	0	1	101
Axon guidance	2	0.81535	1.471	0.011	Organismal Systems	ko04360	Axon guidance	0.81535	0.957485	2	0	2	187
Phosphatidylinositol signaling system	1	0.816053	0.735	0.01	Environmental Information Processing	ko04070	Phosphatidylinositol signaling system	0.816053	0.957485	1	0	1	102
AGE-RAGE signaling pathway in diabetic complications	1	0.819101	0.735	0.01	Human Diseases	ko04933	AGE-RAGE signaling pathway in diabetic complications	0.819101	0.957485	1	0	1	103
Prostate cancer	1	0.819101	0.735	0.01	Human Diseases	ko05215	Prostate cancer	0.819101	0.957485	1	0	1	103
Transcriptional misregulation in cancers	3	0.820054	2.206	0.011	Human Diseases	ko05202	Transcriptional misregulation in cancers	0.820054	0.957485	3	0	3	268
Human papillomavirus infection	4	0.824103	2.941	0.012	Human Diseases	ko05165	Human papillomavirus infection	0.824103	0.957485	2	2	4	346
Choline metabolism in cancer	1	0.830796	0.735	0.009	Human Diseases	ko05231	Choline metabolism in cancer	0.830796	0.957485	1	0	1	107
Kaposi sarcoma-associated herpesvirus infection	2	0.831149	1.471	0.01	Human Diseases	ko05167	Kaposi sarcoma-associated herpesvirus infection	0.831149	0.957485	2	0	2	194
Neuroactive ligand-receptor interaction	4	0.834204	2.941	0.011	Environmental Information Processing	ko04080	Neuroactive ligand-receptor interaction	0.834204	0.957485	2	2	4	352
Intestinal immune network for IgA production	1	0.870532	0.735	0.008	Organismal Systems	ko04672	Intestinal immune network for IgA production	0.870532	0.977669	1	0	1	123
Sphingolipid signaling pathway	1	0.874797	0.735	0.008	Environmental Information Processing	ko04071	Sphingolipid signaling pathway	0.874797	0.977669	1	0	1	125
Cell cycle	1	0.882913	0.735	0.008	Cellular Processes	ko04110	Cell cycle	0.882913	0.977669	0	1	1	129
Human immunodeficiency virus 1 infection	2	0.887483	1.471	0.009	Human Diseases	ko05170	Human immunodeficiency virus 1 infection	0.887483	0.977669	2	0	2	225
Viral myocarditis	1	0.890506	0.735	0.008	Human Diseases	ko05416	Viral myocarditis	0.890506	0.977669	0	1	1	133
Ribosome	1	0.905851	0.735	0.007	Genetic Information Processing	ko03010	Ribosome	0.905851	0.977669	1	0	1	142
Spliceosome	1	0.907418	0.735	0.007	Genetic Information Processing	ko03040	Spliceosome	0.907418	0.977669	1	0	1	143
Signaling pathways regulating pluripotency of stem cells	1	0.917686	0.735	0.007	Cellular Processes	ko04550	Signaling pathways regulating pluripotency of stem cells	0.917686	0.977669	1	0	1	150
Measles	1	0.917686	0.735	0.007	Human Diseases	ko05162	Measles	0.917686	0.977669	1	0	1	150
Cell adhesion molecules (CAMs)	1	0.921733	0.735	0.007	Environmental Information Processing	ko04514	Cell adhesion molecules (CAMs)	0.921733	0.977669	1	0	1	153
Gastric cancer	1	0.921733	0.735	0.007	Human Diseases	ko05226	Gastric cancer	0.921733	0.977669	1	0	1	153
B cell receptor signaling pathway	1	0.924321	0.735	0.006	Organismal Systems	ko04662	B cell receptor signaling pathway	0.924321	0.977669	1	0	1	155
Breast cancer	1	0.925583	0.735	0.006	Human Diseases	ko05224	Breast cancer	0.925583	0.977669	1	0	1	156
Hepatitis C	1	0.933849	0.735	0.006	Human Diseases	ko05160	Hepatitis C	0.933849	0.977669	1	0	1	163
Non-alcoholic fatty liver disease (NAFLD)	1	0.934953	0.735	0.006	Human Diseases	ko04932	Non-alcoholic fatty liver disease (NAFLD)	0.934953	0.977669	1	0	1	164
Cellular senescence	1	0.937107	0.735	0.006	Cellular Processes	ko04218	Cellular senescence	0.937107	0.977669	1	0	1	166
Wnt signaling pathway	1	0.938157	0.735	0.006	Environmental Information Processing	ko04310	Wnt signaling pathway	0.938157	0.977669	0	1	1	167
Rheumatoid arthritis	1	0.938157	0.735	0.006	Human Diseases	ko05323	Rheumatoid arthritis	0.938157	0.977669	1	0	1	167
PI3K-Akt signaling pathway	4	0.93834	2.941	0.009	Environmental Information Processing	ko04151	PI3K-Akt signaling pathway	0.93834	0.977669	4	0	4	445
Protein processing in endoplasmic reticulum	1	0.93919	0.735	0.006	Genetic Information Processing	ko04141	Protein processing in endoplasmic reticulum	0.93919	0.977669	1	0	1	168
Hepatocellular carcinoma	1	0.943152	0.735	0.006	Human Diseases	ko05225	Hepatocellular carcinoma	0.943152	0.977669	1	0	1	172
Staphylococcus aureus infection	1	0.944101	0.735	0.006	Human Diseases	ko05150	Staphylococcus aureus infection	0.944101	0.977669	0	1	1	173
Influenza A	1	0.949478	0.735	0.006	Human Diseases	ko05164	Influenza A	0.949478	0.978887	1	0	1	179
Natural killer cell mediated cytotoxicity	1	0.956596	0.735	0.005	Organismal Systems	ko04650	Natural killer cell mediated cytotoxicity	0.956596	0.98188	1	0	1	188
Focal adhesion	1	0.967434	0.735	0.005	Cellular Processes	ko04510	Focal adhesion	0.967434	0.987882	1	0	1	205
Systemic lupus erythematosus	1	0.973421	0.735	0.005	Human Diseases	ko05322	Systemic lupus erythematosus	0.973421	0.987882	0	1	1	217
Regulation of actin cytoskeleton	1	0.975163	0.735	0.005	Cellular Processes	ko04810	Regulation of actin cytoskeleton	0.975163	0.987882	1	0	1	221
Epstein-Barr virus infection	1	0.991203	0.735	0.004	Human Diseases	ko05169	Epstein-Barr virus infection	0.991203	0.996336	1	0	1	282
Huntington disease	1	0.99206	0.735	0.003	Human Diseases	ko05016	Huntington disease	0.99206	0.996336	0	1	1	288
Alzheimer disease	1	0.997654	0.735	0.003	Human Diseases	ko05010	Alzheimer disease	0.997654	0.997654	1	0	1	359

## Sheet: Table S2-CMAP
#1.3
id	pert_id	pert_iname	cell_iname	pert_type	pert_idose	pert_itime	nsample	ss_ngene	cc_q75	tas	qc_pass	is_hiq	is_ncs_sig	is_exemplar_sig	is_null_sig	moa	target_name	raw_cs	fdr_q_nlog10	norm_cs
desc	na	na	na	na	na	na	na	na	na	na	na	na	na	na	na	na	na	na	na	AD-DM
CPC006_MCF7_24H:O01	BRD-K69328504	L-690488	MCF7	trt_cp	10 uM	24 h	5	502	0.6515	0.578282	1	1	1	1	0	Inositol monophosphatase inhibitor	IMPA1	-0.5413	15.6536	-1.8921
REP.A024_THP1_24H:A19	BRD-A73741725	exemestane	THP1	trt_cp	10 uM	24 h	2	170	0.2493	0.208169	1	1	1	1	0	Aromatase inhibitor	CYP19A1	-0.5218	15.6536	-1.8239
AICHI001_BJAB_4H:O13	BRD-K13566078	BMS-345541	BJAB	trt_cp	10 uM	4 h	3	468	0.59	0.531349	0	0	1	1	0	IKK inhibitor	IKBKB|CHUK	-0.5178	15.6536	-1.8098
ASG003_U2OS_24H:M24	BRD-K24681473	YM-155	U2OS	trt_cp	0.12 uM	24 h	5	616	0.6208	0.625312	1	1	1	1	0	Survivin inhibitor	BIRC5	-0.5122	15.6536	-1.7901
EMU001_BJAB_3H:G19	BRD-K45995181	auranofin	BJAB	trt_cp	10 uM	3 h	3	711	0.7732	0.749741	0	0	1	1	0	NFKB inhibitor	TXNRD1|TXNRD2|IKBKB|PRDX5|TRPA1	-0.4935	15.6536	-1.7249
EMU001_BJAB_6H:F07	BRD-A52530684	doxorubicin	BJAB	trt_cp	10 uM	6 h	3	709	0.7726	0.748395	0	0	1	1	0	Topoisomerase inhibitor	TOP2A	-0.485	15.6536	-1.6952
REP.A023_MCF7_24H:K13	BRD-K71075609	dorzolamide	MCF7	trt_cp	10 uM	24 h	3	301	0.5849	0.424282	1	1	1	1	0	Carbonic anhydrase inhibitor	CA2|CA1|CA12|CA14|CA4|CA7	-0.4838	15.6536	-1.6909
REP.A018_THP1_24H:C04	BRD-A62525898	prednisone	THP1	trt_cp	0.37 uM	24 h	2	227	0.3331	0.278055	0	0	1	1	0	Glucocorticoid receptor agonist	NR3C1|HSD11B1	-0.482	15.6536	-1.6846
LJP001_SKBR3_24H:A05	BRD-K68191783	ALW-II-38-3	SKBR3	trt_cp	10 uM	24 h	4	163	0.3064	0.225979	1	1	1	1	0	Ephrin inhibitor	DDR1	-0.4817	15.6536	-1.6836
MOAR013_HAP1.PRKACA_24H:A13	BRD-K64800655	PHA-793887	HAP1	trt_cp	3.33 uM	24 h	3	693	0.7663	0.73688	1	1	1	1	0	CDK inhibitor	CDK1|CDK2|CDK4|CDK5|CCND1|CCNE1|CDK7|CDK9	-0.4813	15.6536	-1.6824
CPC018_HEPG2_6H:BRD-A89337244-001-01-1:10	BRD-A89337244	PD-102807	HEPG2	trt_cp	10 uM	6 h	3	214	0.3	0.256211	1	0	1	1	0	Acetylcholine receptor antagonist	CHRM4	-0.4734	15.6536	-1.6545
PAC004_U2OS_6H:BRD-K88378636-001-02-8:20	BRD-K88378636	withaferin-a	U2OS	trt_cp	20 uM	6 h	2	394	0.6	0.491648	0	0	1	1	0	IKK inhibitor	IKBKB|NAMPT	-0.473	15.6536	-1.6531
DOSVAL002_A549_24H:BRD-K88378636:10	BRD-K88378636	withaferin-a	A549	trt_cp	10 uM	24 h	3	412	0.5649	0.487826	1	1	1	1	0	IKK inhibitor	IKBKB|NAMPT	-0.4723	15.6536	-1.6507
REP.B012_YAPC_24H:J22	BRD-K02314383	epitiostanol	YAPC	trt_cp	0.08 uM	24 h	2	55	0.052	0.0540771	0	0	1	1	0	Androgen receptor agonist	AR	-0.4714	15.6536	-1.6477
PAC005_U2OS_6H:BRD-A79226577-003-01-1:6.23415	BRD-A79226577	tropisetron	U2OS	trt_cp	6.66 uM	6 h	2	33	0.05	0.0410745	1	0	1	1	0	Serotonin receptor antagonist	HTR3A|GLRA1|GLRA2|GLRB|HTR4	-0.4653	15.6536	-1.6265
EMU001_TMD8_6H:F07	BRD-A52530684	doxorubicin	TMD8	trt_cp	10 uM	6 h	3	660	0.7636	0.717853	0	0	1	1	0	Topoisomerase inhibitor	TOP2A	-0.4652	15.6536	-1.6259
REP.A010_THP1_24H:E01	BRD-K12885236	dapivirine	THP1	trt_cp	10 uM	24 h	3	169	0.17	0.171395	0	0	1	1	0	Non-nucleoside reverse transcriptase inhibitor	CYP3A5|CYP2B6|CYP2C19|CYP2C8|CYP3A4	-0.4624	15.6536	-1.6163
REP.A015_MDAMB231_24H:I01	BRD-K77987382	mebendazole	MDAMB231	trt_cp	10 uM	24 h	2	243	0.4993	0.35222	1	1	1	1	0	Tubulin inhibitor	TUBA1A|TUBB|TUBB4B	-0.4622	15.6536	-1.6155
CPC006_U937_6H:BRD-K32107296-001-03-7:10	BRD-K32107296	temozolomide	U937	trt_cp	10 uM	6 h	2	77	0.06	0.0687308	1	0	1	1	0	DNA alkylating agent	TOP2A|MGMT	-0.4617	15.6536	-1.6138
REP.A013_HELA_24H:A22	BRD-K37561857	zardaverine	HELA	trt_cp	0.37 uM	24 h	3	528	0.7928	0.654228	0	0	1	1	0	Phosphodiesterase inhibitor	PDE4D|PDE3A|PDE4A|PDE4B|PDE4C	-0.4606	15.6536	-1.6097
REP.A002_HT29_24H:G01	BRD-K16732600	MK-0893	HT29	trt_cp	10 uM	24 h	3	172	0.2684	0.217263	0	0	1	1	0	Glucagon receptor antagonist	GCGR	-0.4601	15.6536	-1.6083
LKCP001_U2OS_24H:F10	BRD-K13390322	AT-7519	U2OS	trt_cp	10 uM	24 h	5	819	0.774	0.805087	1	1	1	1	0	CDK inhibitor|Cell cycle inhibitor	CDK2|CDK1|CDK9|CDK4|CDK5|CDK6	-0.4589	15.6536	-1.6039
CPC006_VCAP_6H:BRD-K52836380-001-01-7:22.2	BRD-K52836380	AZD-7545	VCAP	trt_cp	20 uM	6 h	4	184	0.29	0.233582	1	1	1	1	0	Pyruvate dehydrogenase kinase inhibitor	PDK2|PDK1	-0.4547	15.3525	-1.5891
REP.B022_MCF7_24H:E01	BRD-K68747584	PF-03814735	MCF7	trt_cp	2.22 uM	24 h	2	416	0.6259	0.515976	1	1	1	1	0	Aurora kinase inhibitor	AURKA|AURKB	-0.4535	15.3525	-1.5851
REP.A020_HEK293_24H:O01	BRD-K60230970	MG-132	HEK293	trt_cp	20 uM	24 h	2	633	0.748	0.695798	0	0	1	1	0	Proteasome inhibitor	PSMB1	-0.4513	15.3525	-1.5775
REP.B018_MCF10A_24H:N21	BRD-K66911501	MK-3207	MCF10A	trt_cp	0.25 uM	24 h	2	237	0.5076	0.350724	0	0	1	1	0	Calcitonin antagonist	CALCA|CALCRL|RAMP1	-0.4507	15.3525	-1.5753
REP.A024_THP1_24H:B23	BRD-K73794685	azithromycin	THP1	trt_cp	0.125 uM	24 h	2	111	0.2718	0.175637	1	1	1	1	0	Bacterial 50S ribosomal subunit inhibitor	MLNR	-0.4505	15.3525	-1.5744
REP.B017_JURKAT_24H:G23	BRD-K63675182	triflupromazine	JURKAT	trt_cp	0.03 uM	24 h	2	69	0.1129	0.0892487	1	1	1	1	0	Dopamine receptor antagonist	DRD2|HTR2B|CHRNA7|CHRM1|CHRM2|DRD1	-0.4491	15.3525	-1.5696
PAC005_U2OS_6H:BRD-A72066420-001-01-1:10	BRD-A72066420	mifobate	U2OS	trt_cp	10 uM	6 h	2	34	0.3	0.102125	1	1	1	1	0	PPAR receptor antagonist	PPARG|REN	-0.449	15.3525	-1.5694
LJP002_MDAMB231_24H:BRD-K55187425-236-02-9:0.4	BRD-K55187425	rigosertib	MDAMB231	trt_cp	0.37 uM	24 h	2	170	0.3	0.228358	0	0	1	1	0	Cell cycle inhibitor|PLK inhibitor	PLK1|MCL1	-0.4485	15.3525	-1.5677
LJP006_HS578T_3H:J07	BRD-K99749624	linifanib	HS578T	trt_cp	10 uM	3 h	2	201	0.5221	0.327571	1	1	1	1	0	PDGFR inhibitor|VEGFR inhibitor	CSF1R|KDR|PDGFRB|FLT1|FLT3|FLT4|PDGFRA|CSF1|KIT|RET|TEK	-0.4479	15.3525	-1.5655
AICHI001_HBL1_24H:L03	BRD-K65928735	AZD-1480	HBL1	trt_cp	0.66 uM	24 h	3	78	0.37	0.171782	0	0	1	1	0	JAK inhibitor	JAK1|JAK2|JAK3	-0.4462	15.3525	-1.5596
REP.A010_THP1_24H:G01	BRD-A13133631	BRD-A13133631	THP1	trt_cp	10 uM	24 h	3	280	0.1927	0.234882	1	0	1	1	0	Glucocorticoid receptor agonist	NR3C1	-0.4459	15.3525	-1.5584
REP.A024_THP1_24H:G23	BRD-K76197012	ulipristal	THP1	trt_cp	0.125 uM	24 h	2	133	0.2457	0.182793	1	1	1	1	0	Progesterone receptor antagonist	PGR	-0.4443	15.3525	-1.5529
CPC006_NCIH596_6H:BRD-K23363278-001-01-3:1	BRD-K23363278	CYT-997	NCIH596	trt_cp	1.11 uM	6 h	2	230	0.43	0.318001	0	0	1	1	0	Tubulin inhibitor	TUBB	-0.4442	15.3525	-1.5526
CPC001_HCC515_24H:BRD-A15435692-003-01-5:10	BRD-A15435692	BMY-14802	HCC515	trt_cp	10 uM	24 h	3	72	0.1	0.0858019	1	0	1	1	0	Sigma receptor antagonist	HTR1A|SIGMAR1	-0.4435	15.3525	-1.55
ASG003_U2OS_6H:K01	BRD-K88560311	rucaparib	U2OS	trt_cp	10 uM	6 h	5	540	0.6691	0.607817	1	1	1	1	0	PARP inhibitor	PARP1|PARP2	-0.4435	15.3525	-1.55
CPC014_HCC515_6H:BRD-K51313569-001-02-9:10	BRD-K51313569	palbociclib	HCC515	trt_cp	10 uM	6 h	3	321	0.44	0.380023	0	0	1	1	0	CDK inhibitor	CDK4|CDK6|CCND3	-0.4432	15.3525	-1.5492
AICHI002_HBL1_4H:I07	BRD-K88510285	bortezomib	HBL1	trt_cp	10 uM	4 h	3	293	0.57	0.413239	0	0	1	1	0	NFKB inhibitor|Proteasome inhibitor	PSMB5|PSMB1|PSMB2|CASP3|CYP2C19|NFKB1|PSMA1|PSMA2|PSMA3|PSMA4|PSMA5|PSMA6|PSMA7|PSMA8|PSMB10|PSMB11|PSMB3|PSMB4|PSMB6|PSMB7|PSMB8|PSMB9|PSMD1|PSMD2|RELA	-0.4423	15.3525	-1.546
AICHI002_K562_4H:L07	BRD-K99749624	linifanib	K562	trt_cp	10 uM	4 h	3	507	0.74	0.61937	0	0	1	1	0	PDGFR inhibitor|VEGFR inhibitor	CSF1R|KDR|PDGFRB|FLT1|FLT3|FLT4|PDGFRA|CSF1|KIT|RET|TEK	-0.4423	15.3525	-1.546
CPC017_MCF7_6H:BRD-K14618467-003-01-8:10	BRD-K14618467	IKK-16	MCF7	trt_cp	10 uM	6 h	4	461	0.69	0.570303	1	1	1	1	0	IKK inhibitor	IKBKB	-0.4419	15.3525	-1.5444
CPC014_SKB_24H:BRD-K14880289-001-01-4:10	BRD-K14880289	GW-501516	SKB	trt_cp	10 uM	24 h	4	178	0.12	0.147785	0	0	1	1	0	PPAR receptor agonist|Insulin sensitizer	PPARD|INS|PPARA	-0.4414	15.3525	-1.5427
REP.A003_HT29_24H:B13	BRD-K31309378	lucitanib	HT29	trt_cp	10 uM	24 h	3	220	0.3375	0.275536	0	0	1	1	0	FGFR inhibitor|VEGFR inhibitor	FGFR1|FLT1|KDR|FGFR2|FLT4|CSF1R|KIT|PDGFRA|PDGFRB|RET	-0.4408	15.3525	-1.5408
CPC005_VCAP_6H:BRD-A78303415-001-03-5:10	BRD-A78303415	hyoscyamine	VCAP	trt_cp	10 uM	6 h	4	92	0.21	0.140551	0	0	1	1	0	Acetylcholine receptor antagonist	CHRM1|CHRM2|CHRM3|CHRM4	-0.439	15.3525	-1.5345
LKCP002_U2OS_48H:K23	BRD-K38852836	ganetespib	U2OS	trt_cp	1.11 uM	48 h	4	680	0.7651	0.729364	1	1	1	1	0	HSP inhibitor	HSP90AA1|WT1	-0.4381	15.3525	-1.5314
MOAR001_PC3_24H:G08	BRD-A79038507	AGN-192403	PC3	trt_cp	3.33 uM	24 h	3	95	0.06	0.0763428	1	0	1	1	0	Imidazoline receptor ligand	NISCH	-0.4378	15.3525	-1.5303
CEGS001_NPC.170_24H:L19	BRD-K29582115	ziprasidone	NPC	trt_cp	25 uM	24 h	3	357	0.65	0.487104	1	1	1	1	0	Dopamine receptor antagonist|Serotonin receptor antagonist	DRD2|HTR2A|HTR1A|HTR1D|HRH1|HTR1B|HTR1E|HTR2C|HTR7|ADRA1A|ADRA1B|ADRA2A|ADRA2B|ADRA2C|CHRM1|CHRM2|CHRM3|CHRM4|CHRM5|DRD1|DRD3|DRD4|DRD5|HTR3A|HTR6|SLC6A4	-0.4376	15.3525	-1.5296
CPC018_SKB_24H:BRD-K19605405-001-01-9:10	BRD-K19605405	ZM-241385	SKB	trt_cp	10 uM	24 h	3	135	0.26	0.189445	0	0	1	1	0	Adenosine receptor antagonist	ADORA2A|ADORA2B|ADORA1|ADORA3	-0.4369	15.3525	-1.5269
CPC016_NEU_24H:BRD-A87479750-001-01-9:10	BRD-A87479750	tenidap	NEU	trt_cp	10 uM	24 h	3	136	0.22	0.174909	0	0	1	1	0	Cyclooxygenase inhibitor	ALOX5|KCNJ4|PTGS1	-0.4362	15.3525	-1.5247
ASG003_MCF7_24H:O20	BRD-A37630846	daunorubicin	MCF7	trt_cp	1.11 uM	24 h	4	742	0.824	0.790672	1	1	1	1	0	RNA synthesis inhibitor|Topoisomerase inhibitor	TOP2A|TOP2B	-0.434	15.3525	-1.5168
LJP001_SKBR3_6H:BRD-K04923131-001-10-5:10	BRD-K04923131	BRD-K04923131	SKBR3	trt_cp	10 uM	6 h	4	331	0.54	0.427505	1	1	1	1	0	GSK inhibitor|Lipoxygenase inhibitor	GSK3B|ALOX5|GSK3A	-0.4331	15.3525	-1.5137
CPC001_HA1E_24H:BRD-K00486786-001-01-4:10	BRD-K00486786	Ro-08-2750	HA1E	trt_cp	10 uM	24 h	3	552	0.77	0.659243	1	1	1	1	0	NGF binding inhibitor	NGFR|NGF	-0.4315	15.3525	-1.5083
LJP001_BT20_6H:BRD-K13390322-001-02-2:0.4	BRD-K13390322	AT-7519	BT20	trt_cp	0.37 uM	6 h	4	307	0.46	0.379996	1	1	1	1	0	CDK inhibitor|Cell cycle inhibitor	CDK2|CDK1|CDK9|CDK4|CDK5|CDK6	-0.4315	15.3525	-1.5081
EMU001_TMD8_3H:M07	BRD-K13514097	everolimus	TMD8	trt_cp	10 uM	3 h	3	677	0.7542	0.72255	0	0	1	1	0	MTOR inhibitor	MTOR|CYP3A5|FKBP1A	-0.4314	15.3525	-1.5078
PBIOA021_A375_24H:K19	BRD-K29905972	axitinib	A375	trt_cp	10 uM	24 h	2	315	0.58	0.432215	1	1	1	1	0	VEGFR inhibitor|PDGFR inhibitor	KDR|FLT1|FLT4|CYP2C19|CYP3A5|KIT|PDGFRB|CSF1|PLK4	-0.4304	15.3525	-1.5045
CPC005_PC3_6H:BRD-A79672927-001-10-8:10	BRD-A79672927	tropicamide	PC3	trt_cp	10 uM	6 h	4	127	0.11	0.119517	1	0	1	1	0	Acetylcholine receptor antagonist	CHRM3|CHRM4|CHRM1|CHRM2	-0.4291	15.3525	-1.4999
CPC006_H1299_6H:BRD-A34255068-001-16-2:10	BRD-A34255068	rolipram	H1299	trt_cp	10 uM	6 h	2	111	0.42	0.218332	0	0	1	1	0	Phosphodiesterase inhibitor	PDE4A|PDE4B|PDE4D|PDE4C	-0.4287	15.3525	-1.4983
REP.A009_THP1_24H:F22	BRD-K29968218	KX-2391	THP1	trt_cp	0.37 uM	24 h	2	550	0.6524	0.605716	1	1	1	1	0	Src inhibitor|Tubulin inhibitor	SRC	-0.4286	15.3525	-1.4981
CPC017_NPC_24H:BRD-A99177642-001-02-5:10	BRD-A99177642	deltaline	NPC	trt_cp	10 uM	24 h	4	246	0.21	0.229831	0	0	1	1	0	Acetylcholine receptor antagonist	CHRNA7	-0.4281	15.3525	-1.4962
LJP008_SKL_24H:E24	BRD-K32536677	AGK-2	SKL	trt_cp	0.04 uM	24 h	3	221	0.4247	0.30979	1	1	1	1	0	SIRT inhibitor	SIRT2	-0.4277	15.3525	-1.4949
REP.B005_YAPC_24H:O24	BRD-K11433652	aspirin	YAPC	trt_cp	0.01 uM	24 h	2	234	0.2311	0.235146	1	0	1	1	0	Cyclooxygenase inhibitor	PTGS1|PTGS2|TP53|AKR1C1|ASIC3|EDNRA|HSPA5|IKBKB|NFKB1|NFKB2|NFKBIA|PRKAA1|PRKAA2|PRKAB1|PRKAB2|PRKAG1|PRKAG2|PRKAG3|RPS6KA3	-0.4276	15.3525	-1.4946
CPC005_PC3_24H:BRD-K49027941-237-01-1:10	BRD-K49027941	PSB-1115	PC3	trt_cp	10 uM	24 h	5	140	0.13	0.136416	1	0	1	1	0	Adenosine receptor antagonist	ADORA2B|ADORA1|ADORA3	-0.4276	15.3525	-1.4945
AICHI002_HBL1_24H:L07	BRD-K99749624	linifanib	HBL1	trt_cp	10 uM	24 h	3	306	0.31	0.311438	1	1	1	1	0	PDGFR inhibitor|VEGFR inhibitor	CSF1R|KDR|PDGFRB|FLT1|FLT3|FLT4|PDGFRA|CSF1|KIT|RET|TEK	-0.4273	15.3525	-1.4936
CPC001_PC3_24H:P12	BRD-K26521938	dinoprostone	PC3	trt_cp	10 uM	24 h	5	307	0.2246	0.265525	1	1	1	1	0	Prostanoid receptor agonist	PTGER2|PTGER1|PTGER3|PTGER4|CATSPER1|CATSPER2|CATSPER3|CATSPER4|PTGDR|PTGDR2|PTGFR|TBXA2R	-0.4273	15.3525	-1.4935
LKCP002_U2OS_24H:M10	BRD-K56032964	AP-26113	U2OS	trt_cp	4 uM	24 h	5	731	0.7151	0.731093	1	1	1	1	0	ALK inhibitor	ALK|EGFR	-0.4266	15.3525	-1.4909
REP.B008_HEK293_24H:L23	BRD-K87202646	isoniazid	HEK293	trt_cp	0.03 uM	24 h	2	85	0.1421	0.111131	1	1	1	1	0	Bacterial cell wall synthesis inhibitor|Cyclooxygenase inhibitor	CYP2E1|CYP1A2|CYP2C19|CYP2C8|CYP3A4	-0.4261	15.3525	-1.4893
PAC004_U2OS_6H:BRD-K18194590-065-02-3:10	BRD-K18194590	mephentermine	U2OS	trt_cp	10 uM	6 h	2	92	0.35	0.181451	0	0	1	1	0	Adrenergic receptor agonist	ADRA1A|ADRA1B|ADRA1D|ADRA2A|ADRA2B|ADRA2C|ADRB1|ADRB2|ADRB3	-0.4251	15.3525	-1.4858
LJP006_LNCAP_24H:G06	BRD-K79090631	CGP-60474	LNCAP	trt_cp	0.04 uM	24 h	2	621	0.8163	0.719948	1	1	1	1	0	CDK inhibitor	CDK1|CDK2	-0.425	15.3525	-1.4855
REP.A017_THP1_24H:J19	BRD-A66155091	trilostane	THP1	trt_cp	10 uM	24 h	2	113	0.2344	0.164569	0	0	1	1	0	3beta-hydroxy-delta5-steroid dehydrogenase inhibitor	ESR2|ESR1|HSD3B2|JUN|NR3C1|HSD3B1	-0.425	15.3525	-1.4853
REP.B008_HELA_24H:C13	BRD-K31928526	barasertib	HELA	trt_cp	2.22 uM	24 h	2	80	0.1491	0.110437	0	0	1	1	0	Aurora kinase inhibitor	AURKB|AURKA	-0.4248	15.3525	-1.4849
CPC008_A549_6H:BRD-A12633378-001-05-4:10	BRD-A12633378	ML-213	A549	trt_cp	10 uM	6 h	3	96	0.22	0.146953	0	0	1	1	0	Potassium channel activator	KCNQ4|KCNQ2	-0.4247	15.3525	-1.4845
REP.A001_HELA_24H:B24	BRD-K25394294	oxaprozin	HELA	trt_cp	0.04 uM	24 h	3	113	0.2151	0.157649	1	1	1	1	0	Cyclooxygenase inhibitor	PTGS1|PTGS2	-0.4247	15.3525	-1.4843
REP.A014_MCF10A_24H:P12	BRD-K40870905	CT-7758	MCF10A	trt_cp	0.04 uM	24 h	2	76	0.1376	0.103406	0	0	1	1	0	Integrin inhibitor	ITGA4	-0.4238	15.3525	-1.4813
REP.B024_MCF10A_24H:N07	BRD-K78513633	lonidamine	MCF10A	trt_cp	2.22 uM	24 h	2	89	0.1434	0.114235	1	1	1	1	0	Glucokinase inhibitor	GCK	-0.4238	15.3525	-1.4811
ASG003_A549_6H:O23	BRD-K22149900	ceritinib	A549	trt_cp	1.11 uM	6 h	5	698	0.6682	0.690576	1	0	1	1	0	ALK inhibitor	ALK|FLT3|IGF1R|INSR|TSSK1B	-0.4237	15.3525	-1.4808
LJP009_THP1_24H:D07	BRD-K24859147	KIN001-242	THP1	trt_cp	10 uM	24 h	2	78	0.3208	0.159954	1	1	1	1	0	Protein kinase inhibitor	RPS6KA3	-0.4233	15.3525	-1.4795
EMU001_MINO_3H:G21	BRD-K45995181	auranofin	MINO	trt_cp	0.66 uM	3 h	3	175	0.3043	0.233346	0	0	1	1	0	NFKB inhibitor	TXNRD1|TXNRD2|IKBKB|PRDX5|TRPA1	-0.4233	15.3525	-1.4794
REP.A020_HELA_24H:L07	BRD-K45924332	amrinone	HELA	trt_cp	10 uM	24 h	3	440	0.6288	0.531879	0	0	1	1	0	Phosphodiesterase inhibitor	PDE3A|PDE3B|PDE4B|TNF	-0.423	15.3525	-1.4785
REP.B018_JURKAT_24H:J19	BRD-K64925568	AMG-232	JURKAT	trt_cp	2.22 uM	24 h	2	110	0.0362	0.0638089	0	0	1	1	0	MDM inhibitor	MDM2	-0.4229	15.3525	-1.478
REP.A027_MCF7_24H:M01	BRD-K98572433	AZD-8931	MCF7	trt_cp	10 uM	24 h	2	170	0.358	0.249457	0	0	1	1	0	EGFR inhibitor	ERBB2|EGFR|ERBB3	-0.4225	15.3525	-1.4766
LJP009_SKL.C_24H:D01	BRD-K37764012	PF-03758309	SKL	trt_cp	10 uM	24 h	3	646	0.7452	0.70159	1	1	1	1	0	P21 activated kinase inhibitor	PAK4	-0.422	15.3525	-1.4751
ASG003_U2OS_48H:L22	BRD-K11636097	JNJ-7706621	U2OS	trt_cp	10 uM	48 h	5	772	0.8019	0.795608	0	0	1	1	0	CDK inhibitor	CDK1|CDK2|AURKA|AURKB	-0.4218	15.3525	-1.4744
LKCP001_MCF7_6H:P01	BRD-K16803204	filgotinib	MCF7	trt_cp	10 uM	6 h	5	670	0.7718	0.727144	1	1	1	1	0	JAK inhibitor	JAK1|JAK2|JAK3|TYK2	-0.4216	15.3525	-1.4737
CPC005_HA1E_24H:BRD-K13211965-003-01-0:10	BRD-K13211965	L-741742	HA1E	trt_cp	10 uM	24 h	3	221	0.31	0.264672	1	1	1	1	0	Dopamine receptor antagonist	DRD4|DRD3|SCN1A|SCN3A	-0.4215	15.3525	-1.4734
EMU001_TMD8_3H:G19	BRD-K45995181	auranofin	TMD8	trt_cp	10 uM	3 h	2	663	0.7057	0.691668	0	0	1	1	0	NFKB inhibitor	TXNRD1|TXNRD2|IKBKB|PRDX5|TRPA1	-0.4213	15.3525	-1.4726
REP.A023_JURKAT_24H:O14	BRD-K72951360	valrubicin	JURKAT	trt_cp	3.33 uM	24 h	3	168	0.2673	0.214282	0	0	1	1	0	DNA inhibitor|Topoisomerase inhibitor	TOP2A	-0.4211	15.3525	-1.472
CPC017_SKB_24H:BRD-K64044582-001-02-8:10	BRD-K64044582	linoleamide	SKB	trt_cp	10 uM	24 h	2	51	0.03	0.0395527	0	0	1	1	0	ACAT inhibitor	SOAT1|SOAT2	-0.4211	15.3525	-1.4718
CPC006_U937_6H:BRD-M86331534-373-01-5:10	BRD-M86331534	pyrvinium-pamoate	U937	trt_cp	10 uM	6 h	2	396	0.32	0.359959	0	0	1	1	0	Androgen receptor antagonist|AKT inhibitor	AR	-0.4209	15.3525	-1.471
CRCGN017_MCF10A.WT.HP_24H:BRD-K07572174:101.097	BRD-K07572174	curcumin	MCF10A	trt_cp	100 uM	24 h	2	547	0.77	0.65625	1	1	1	1	0	Cyclooxygenase inhibitor|Histone acetyltransferase inhibitor|Lipoxygenase inhibitor|NFKB inhibitor	PTGS1|PTGS2|CCND1|DNMT1|G6PC|MAPT|APP|CA1|CA12|CA14|CA2|CA4|CA6|CA9|CYP3A4|DNMT3B|EP300|MMP13|MMP9|NOS2|XDH	-0.4207	15.3525	-1.4705
LKCP002_MCF7_24H:D22	BRD-K51318897	fenbendazole	MCF7	trt_cp	10 uM	24 h	5	506	0.6661	0.587051	1	1	1	1	0	Tubulin inhibitor	CYP2C19|CYP2D6|CYP2J2|CYP3A4|TUBB	-0.4204	15.3525	-1.4692
CPC018_SKB_24H:BRD-K06980535-003-15-0:10	BRD-K06980535	promazine	SKB	trt_cp	10 uM	24 h	3	121	0.24	0.172317	1	1	1	1	0	Dopamine receptor antagonist	CHRM5|DRD2|ADRA1A|ADRA1B|ADRA1D|CHRM1|CHRM2|CHRM3|CHRM4|DRD1|DRD3|DRD4|HRH1|HTR2A|HTR2C	-0.4203	15.3525	-1.469
CPC006_U937_6H:BRD-K71799778-001-03-0:80	BRD-K71799778	BML-259	U937	trt_cp	80 uM	6 h	2	352	0.63	0.476181	1	1	1	1	0	CDK inhibitor	CDK2|CDK5	-0.4202	15.3525	-1.4686
REP.A019_MCF7_24H:H15	BRD-K47639036	flavoxate	MCF7	trt_cp	1.11 uM	24 h	3	121	0.2052	0.159335	0	0	1	1	0	Acetylcholine receptor antagonist	CHRM1|CHRM2	-0.4201	15.3525	-1.4684
CPC020_HCC515_6H:BRD-K61250553-003-23-1:10	BRD-K61250553	loperamide	HCC515	trt_cp	10 uM	6 h	2	103	0.38	0.200051	1	1	1	1	0	Opioid receptor agonist	OPRM1|OPRD1|CYP2B6|CYP2C8|NPR2|CACNA1A|CALM1|OPRK1|POMC	-0.4201	15.3525	-1.4683
AICHI002_K562_4H:N18	BRD-K60866521	idelalisib	K562	trt_cp	0.01 uM	4 h	3	161	0.23	0.194584	0	0	1	1	0	PI3K inhibitor	PIK3CD|PIK3CG|CCL3|CCL4|PIK3CA|PIK3CB	-0.4188	15.3525	-1.4639
LJP009_HME1_24H:D01	BRD-K37764012	PF-03758309	HME1	trt_cp	10 uM	24 h	3	816	0.8386	0.836475	0	0	1	1	0	P21 activated kinase inhibitor	PAK4	-0.4185	15.3525	-1.4628
CPC008_HEPG2_6H:BRD-K42629487-001-05-2:10	BRD-K42629487	SF-11	HEPG2	trt_cp	10 uM	6 h	3	58	0.07	0.0644308	1	0	1	1	0	Neuropeptide receptor antagonist	MCOLN3|NPY2R	-0.4184	15.3525	-1.4624
REP.B018_A549_24H:E05	BRD-K63126190	epinephrine	A549	trt_cp	0.03 uM	24 h	2	140	0.1558	0.149341	0	0	1	1	0	Adrenergic receptor agonist|Neurotransmitter	ADRA1A|ADRA1B|ADRA1D|ADRA2A|ADRA2B|ADRA2C|ADRB1|ADRB2|ADRB3|PAH|TNF	-0.4177	15.3525	-1.4599
ISO002_HCT116.TP53.HR_24H:G12	BRD-K31841515	oxypurinol	HCT116	trt_cp	0.04 uM	24 h	3	448	0.7495	0.585943	1	1	1	1	0	Xanthine oxidase inhibitor	XDH	-0.417	15.3525	-1.4576
LJP007_HELA_24H:C17	BRD-K75308783	SAR-245409	HELA	trt_cp	0.12 uM	24 h	3	49	0.0985	0.0702501	1	0	1	1	0	PI3K inhibitor	MTOR|PIK3CG	-0.4165	15.3525	-1.4557
REP.B013_JURKAT_24H:C07	BRD-K37872686	tirofiban	JURKAT	trt_cp	2.22 uM	24 h	2	62	0.0749	0.0689076	0	0	1	1	0	Platelet aggregation inhibitor|Structural glycoprotein antagonist	ITGA2B|ITGB3	-0.4163	15.3525	-1.4551
REP.A002_PC3_24H:H01	BRD-K16757695	PRX-08066	PC3	trt_cp	10 uM	24 h	3	261	0.4107	0.331065	1	1	1	1	0	Serotonin receptor antagonist	HTR2B	-0.4163	15.3525	-1.455
REP.A028_JURKAT_24H:J07	BRD-K95237249	probenecid	JURKAT	trt_cp	10 uM	24 h	3	110	0.0689	0.0880312	0	0	1	1	0	Uricosuric	SLC22A6|SLC22A11|SLC22A8|ABCC1|TRPV2|PANX1|SLCO1C1	-0.4162	15.3525	-1.4545
CPC016_A375_6H:BRD-K79116891-003-03-7:10	BRD-K79116891	proxymetacaine	A375	trt_cp	10 uM	6 h	5	220	0.08	0.134149	1	0	1	1	0	Sodium channel inhibitor	SCN9A|SCN10A|SCN5A	-0.4161	15.3525	-1.4543
PAC005_U2OS_6H:BRD-A65597028-003-02-4:10	BRD-A65597028	RX-821002	U2OS	trt_cp	10 uM	6 h	2	16	0.18	0.0542659	1	1	1	1	0	Adrenergic receptor antagonist	ADRA2A|ADRA2B|ADRA2C|ADRA1A|ADRA1B|ADRA1D	-0.416	15.3525	-1.4541
CPC020_VCAP_6H:BRD-K72093121-001-13-0:10	BRD-K72093121	vidarabine	VCAP	trt_cp	10 uM	6 h	5	110	0.17	0.138277	1	0	1	1	0	Antiviral	ADCY5|ADA	-0.416	15.3525	-1.454
PBIOA016_MCF7_24H:C13	BRD-K89085489	fenretinide	MCF7	trt_cp	10 uM	24 h	2	450	0.71	0.571565	1	1	1	1	0	Apoptosis stimulant|Retinoid receptor agonist	RARA|CYP2C8|CYP3A5|RARG	-0.4157	5.5723	-1.453
REP.B018_HEK293_24H:F05	BRD-K63150726	JTE-907	HEK293	trt_cp	0.03 uM	24 h	2	87	0.0421	0.0611972	0	0	1	1	0	Cannabinoid receptor antagonist	CNR2	-0.4155	3.5166	-1.4521
REP.B010_HEK293_24H:P02	BRD-K15179879	carfilzomib	HEK293	trt_cp	0.74 uM	24 h	2	518	0.7612	0.634958	0	0	1	1	0	Proteasome inhibitor	PSMB1|PSMB10|PSMB2|PSMB5|PSMB8|PSMB9|PSMA1|PSMA2|PSMA3|PSMA4|PSMA5|PSMA6|PSMA7|PSMA8|PSMB11|PSMB3|PSMB4|PSMB6|PSMB7	-0.4153	3.3113	-1.4515
LJP008_NPC_24H:C24	BRD-K79090631	CGP-60474	NPC	trt_cp	0.04 uM	24 h	2	668	0.7946	0.736704	1	1	1	1	0	CDK inhibitor	CDK1|CDK2	-0.4153	3.2797	-1.4514
REP.A025_A375_24H:P03	BRD-K79131256	albendazole	A375	trt_cp	1.11 uM	24 h	3	615	0.7593	0.690995	1	1	1	1	0	Tubulin inhibitor	CYP1A2|CYP2J2|TUBA1A|TUBB|TUBB4B	-0.4148	2.9838	-1.4499
REP.A017_MDAMB231_24H:I19	BRD-A65013509	oxybutynin	MDAMB231	trt_cp	10 uM	24 h	3	157	0.2242	0.189713	0	0	1	1	0	Acetylcholine receptor antagonist	CHRM3|CHRM2|CHRM1|CHRM4	-0.4145	2.8511	-1.4487
REP.B002_HT29_24H:A10	BRD-K15502390	nevirapine	HT29	trt_cp	0.08 uM	24 h	2	123	0.0384	0.0694942	0	0	1	1	0	Reverse transcriptase inhibitor	CYP2B6|CYP3A4|CYP2C19|CYP1A2|CYP2A6|CYP2C9|CYP2D6|CYP3A5	-0.4144	2.8269	-1.4485
DOSVAL003_HT29_24H:BRD-K88378636:20	BRD-K88378636	withaferin-a	HT29	trt_cp	20 uM	24 h	3	686	0.71	0.705703	1	1	1	1	0	IKK inhibitor	IKBKB|NAMPT	-0.4141	2.7237	-1.4472
PAC001_U2OS_6H:BRD-K72895815-001-01-4:10	BRD-K72895815	SSR-69071	U2OS	trt_cp	10 uM	6 h	2	38	0.08	0.0557529	0	0	1	1	0	Leukocyte elastase inhibitor	ELANE	-0.4131	2.531	-1.444
LJP008_YAPC_24H:O20	BRD-K09537769	NU-7026	YAPC	trt_cp	3.33 uM	24 h	2	42	0.2107	0.0951234	1	1	1	1	0	DNA inhibitor|MTOR inhibitor|PI3K inhibitor	PRKDC	-0.4128	2.4784	-1.4428
REP.B018_A375_24H:B13	BRD-K62200014	anagrelide	A375	trt_cp	2.22 uM	24 h	2	189	0.4218	0.285506	1	1	1	1	0	Phosphodiesterase inhibitor	PDE3A	-0.4127	2.4663	-1.4425
MOAR003_PC3_24H:D07	BRD-K00521308	ATN-161	PC3	trt_cp	10 uM	24 h	2	55	0.0238	0.0365848	1	1	1	1	0	Integrin inhibitor	ITGA5|ITGAV|ITGB1|ITGB3|ITGB5	-0.4126	2.4563	-1.4423
PAC001_U2OS_6H:BRD-K71799778-001-02-2:10	BRD-K71799778	BML-259	U2OS	trt_cp	10 uM	6 h	2	239	0.58	0.376481	0	0	1	1	0	CDK inhibitor	CDK2|CDK5	-0.4126	2.4449	-1.442
CPC016_NEU_24H:BRD-K97440753-066-03-3:10	BRD-K97440753	BRD-K97440753	NEU	trt_cp	10 uM	24 h	3	354	0.17	0.24806	0	0	1	1	0	Adrenergic receptor antagonist|Prolactin inhibitor	HTR2A|ADRA1A|ADRB1|DRD1|DRD2|DRD3|DRD4|DRD5|HTR1A|HTR3A|HTR4|HTR5A|HTR6|HTR7	-0.4125	2.433	-1.4416
REP.A020_PC3_24H:A11	BRD-K82522873	N-6022	PC3	trt_cp	0.125 uM	24 h	3	190	0.2843	0.235015	1	1	1	1	0	Alcohol dehydrogenase inhibitor	ADH5	-0.4124	2.4215	-1.4413
REP.A023_HA1E_24H:P16	BRD-K73088654	floxuridine	HA1E	trt_cp	0.37 uM	24 h	3	720	0.8621	0.796665	1	1	1	1	0	DNA synthesis inhibitor	TYMS	-0.4123	2.4062	-1.4409
LJP008_SHSY5Y_24H:O19	BRD-K09537769	NU-7026	SHSY5Y	trt_cp	10 uM	24 h	2	64	0.0959	0.0792191	0	0	1	1	0	DNA inhibitor|MTOR inhibitor|PI3K inhibitor	PRKDC	-0.4122	2.4036	-1.4408
REP.B007_PC3_24H:P16	BRD-K51033547	tramadol	PC3	trt_cp	0.08 uM	24 h	2	131	0.1861	0.157884	1	0	1	1	0	Opioid receptor agonist|Norepinephrine reuptake inhibitor|Serotonin reuptake inhibitor	OPRM1|SLC6A2|SLC6A4|CYP2B6|CHRFAM7A|CHRM3|GRIN3A|HTR2C|OPRD1|OPRK1	-0.4121	2.3884	-1.4404
CPC016_HT29_6H:BRD-K45479396-103-01-2:10	BRD-K45479396	BP-554	HT29	trt_cp	10 uM	6 h	5	284	0.1	0.170408	1	0	1	1	0	Serotonin receptor agonist	HTR1A	-0.4117	2.3461	-1.4391
EMU001_BJAB_3H:C21	BRD-K21680192	mitoxantrone	BJAB	trt_cp	0.66 uM	3 h	3	324	0.5268	0.417759	0	0	1	1	0	Topoisomerase inhibitor	TOP2A|PIM1	-0.4116	2.3331	-1.4386
PAC005_U2OS_6H:BRD-A68888262-003-02-9:10	BRD-A68888262	azelastine	U2OS	trt_cp	10 uM	6 h	2	47	0.24	0.107395	1	1	1	1	0	Histamine receptor antagonist	HRH1|CYP2C19	-0.4114	2.3116	-1.4379
REP.B012_MCF10A_24H:K04	BRD-A02367930	BRD-A02367930	MCF10A	trt_cp	0.08 uM	24 h	2	41	0.1225	0.0716623	1	1	1	1	0	Estrogen receptor agonist|DNA directed DNA polymerase stimunlant|Estrogenic component in oral contraceptives	ESR1|CYP2C8|ESR2|NR1I2	-0.411	2.2771	-1.4365
LJP001_BT20_24H:BRD-K63923597-001-06-8:2	BRD-K63923597	barasertib-HQPA	BT20	trt_cp	2.22 uM	24 h	4	211	0.3	0.254409	1	1	1	1	0	Aurora kinase inhibitor	AURKB|AURKC|AURKA	-0.411	2.2739	-1.4364
LJP009_HME1_24H:E19	BRD-K44227013	ponatinib	HME1	trt_cp	10 uM	24 h	3	610	0.7773	0.696289	1	1	1	1	0	Bcr-Abl inhibitor|FLT3 inhibitor|PDGFR inhibitor	ABL1|BCR|FLT3|RET|FGFR1|FGFR2|FGFR3|FGFR4|KIT|TEK|CYP2C8|CYP3A5|FGF2|FLT1|KDR|LCK|LYN|PDGFRA|SRC	-0.411	2.2751	-1.4364
CPC006_A549_6H:BRD-K17140735-300-02-4:11.1	BRD-K17140735	SCH-79797	A549	trt_cp	12 uM	6 h	4	653	0.75	0.707649	1	1	1	1	0	Proteasome inhibitor	F2R	-0.4106	2.2459	-1.4352
CPC005_MCF7_6H:P13	BRD-K77793136	hydroxyfasudil	MCF7	trt_cp	10 uM	6 h	4	149	0.1667	0.159364	1	0	1	1	0	Rho associated kinase inhibitor	ROCK1|ROCK2|PKIA|PRKACA	-0.4105	2.2404	-1.4349
REP.B013_A549_24H:D23	BRD-K38183498	clonazepam	A549	trt_cp	0.03 uM	24 h	2	61	0.0811	0.0711223	1	1	1	1	0	GABA receptor agonist	GABRA1|GABRA2|GABRA3|GABRA5|GABRA4|GABRA6|GABRB1|GABRB2|GABRB3|GABRD|GABRE|GABRG1|GABRG2|GABRG3|GABRP|GABRQ|TSPO	-0.41	2.2022	-1.4332
LKCP001_A549_6H:A07	BRD-K27182532	metatinib	A549	trt_cp	10 uM	6 h	4	302	0.4728	0.382096	1	1	1	1	0	Bcr-Abl inhibitor	KDR|MET|ABL1|BCR	-0.4095	2.1627	-1.4312
REP.B004_A549_24H:C11	BRD-A19661776	mianserin	A549	trt_cp	0.03 uM	24 h	2	162	0.2967	0.22169	0	0	1	1	0	Serotonin receptor antagonist	HTR2A|HTR2C|ADRA1A|ADRA1B|ADRA1D|HRH1|HTR2B|HTR6|HTR7|ADRA2A|ADRA2B|ADRA2C|DRD1|DRD2|DRD3|DRD5|HRH2|HRH4|HTR1A|HTR1F|OPRK1|SLC6A2|SLC6A3|SLC6A4	-0.409	2.1353	-1.4297
REP.B026_HT29_24H:E24	BRD-K89348303	ramipril	HT29	trt_cp	0.01 uM	24 h	2	69	0.2372	0.129364	1	1	1	1	0	ACE inhibitor	ACE	-0.4088	2.1227	-1.4289
CRCGN014_HEPG2_24H:BRD-K99792991:40	BRD-K99792991	hexachlorophene	HEPG2	trt_cp	40 uM	24 h	2	593	0.7358	0.667941	0	0	1	1	0	Potassium channel activator	ENPP2|GLUD1|SDHD	-0.4085	2.1038	-1.4277
CPC005_VCAP_6H:BRD-A65440446-001-03-3:10	BRD-A65440446	cimaterol	VCAP	trt_cp	10 uM	6 h	4	186	0.34	0.254288	0	0	1	1	0	Adrenergic receptor agonist	ADRB1|ADRB2|ADRB3	-0.4081	2.0845	-1.4264
REP.A004_MCF7_24H:I20	BRD-K23363278	CYT-997	MCF7	trt_cp	3.33 uM	24 h	3	524	0.7367	0.628263	0	0	1	1	0	Tubulin inhibitor	TUBB	-0.4075	2.0538	-1.4244
ERG011_VCAP_6H:BRD-K36007650-001-01-9:10	BRD-K36007650	puromycin	VCAP	trt_cp	10 uM	6 h	2	212	0.43	0.305304	0	0	1	1	0	Protein synthesis inhibitor	RPL10L|RPL11|RPL13A|RPL15|RPL19|RPL23|RPL23A|RPL26L1|RPL3|RPL37|RPL8|RSL24D1|SNU13	-0.4075	2.052	-1.4243
PAC005_U2OS_6H:BRD-A65615053-003-01-4:10	BRD-A65615053	zacopride	U2OS	trt_cp	10 uM	6 h	2	28	0.02	0.023929	1	0	1	1	0	Serotonin receptor antagonist	HTR3A|HTR4|HTR3B|HTR5A	-0.4071	2.0293	-1.4228
CPC017_A375_6H:BRD-K15086322-103-01-0:10	BRD-K15086322	JNJ-10191584	A375	trt_cp	10 uM	6 h	2	60	0.15	0.0959294	0	0	1	1	0	Histamine receptor antagonist	HRH4	-0.407	2.0262	-1.4226
REP.A022_MCF10A_24H:B22	BRD-K79254416	decitabine	MCF10A	trt_cp	0.37 uM	24 h	2	131	0.2671	0.189149	0	0	1	1	0	DNA inhibitor	DNMT1|DNMT3A	-0.4067	2.0123	-1.4216
REP.B024_THP1_24H:I02	BRD-A76747559	rutin	THP1	trt_cp	0.74 uM	24 h	2	336	0.233	0.282929	1	0	1	1	0	Antioxidant|Capillary stabilizing agent|Nitric oxide scavenger	AKR1C3|AKR1B1	-0.4067	2.009	-1.4214
PAC004_U2OS_6H:BRD-K15025317-001-04-5:24.1256	BRD-K15025317	BAY-11-7082	U2OS	trt_cp	25 uM	6 h	2	481	0.15	0.271612	1	0	1	1	0	NFKB inhibitor	RELA	-0.4065	1.9994	-1.4208
PCLB003_A549_24H:BRD-K17016787-001-09-2:1.11	BRD-K17016787	estriol	A549	trt_cp	1.11 uM	24 h	3	112	0.1	0.107014	1	0	1	1	0	Estrogen receptor agonist	ESR1|ESR2	-0.4062	1.9846	-1.4196
REP.B018_MCF10A_24H:C07	BRD-K62627508	RG-7388	MCF10A	trt_cp	2.22 uM	24 h	2	409	0.5527	0.48077	1	1	1	1	0	MDM inhibitor	MDM2|TP53	-0.406	1.9786	-1.4192
CPD001_MCF7_6H:A19	BRD-K13078532	hydrochlorothiazide	MCF7	trt_cp	10 uM	6 h	3	184	0.087	0.127938	1	0	1	1	0	Thiazide diuretic	SLC12A3|CA1|CA12|CA2|CA4|CA9|KCNMA1	-0.406	1.977	-1.4191
CPC014_VCAP_24H:BRD-K25991148-001-01-7:10	BRD-K25991148	warfarin	VCAP	trt_cp	10 uM	24 h	5	86	0.13	0.106918	0	0	1	1	0	Vitamin K antagonist	VKORC1|CYP2C19|CYP2C8|CYP4F2	-0.4058	1.9676	-1.4183
CPC020_VCAP_6H:BRD-K66788707-001-11-9:10	BRD-K66788707	fludarabine	VCAP	trt_cp	10 uM	6 h	5	174	0.2	0.188634	1	1	1	1	0	DNA inhibitor	ADA|RRM1|RRM2	-0.4055	1.9576	-1.4174
[truncated: 5,597 more rows]

## Sheet: Table S3
Alzheimer's Disease (AD)
DRUG	DRUG NAME	DRUG DESCRIPTION
[truncated: 64 more rows]

## Sheet: Table S4
Node/Edge
30/58	30/45	30/53	30/49	30/63	30/60	30/39	30/56	30/41
[truncated: 31 more rows]

## Sheet: Table S5
Sample	CEBPD	MYC	CNOT4	E2F6	KDM4A	STAT3	FOXO4	SRF	CDX2	HOXB7
[truncated: 31 more rows]
